# Supplementary material for: Recovering Genomics Clusters of Secondary Metabolites from Lakes Using Genome-Resolved Metagenomics
Source: Front Microbiol. 2018 Feb 20;9:251. doi: 10.3389/fmicb.2018.00251 (PMC5826242; doi:10.3389/fmicb.2018.00251)
Supplement: Table S1 — Samples used in the study. [file Table1.XLSX]

## Sheet: Sheet1
Sample	Collecting date	fraction (filtration membranes)	sampling coordinate	Number of reads (after pre-processing)
M1	2013-04-01	Non-filtered (picked large particles)	53°9’5.59N 13°1’34.22E	10105379
M2	2013-04-01	5	53°9’5.59N 13°1’34.22E	8249404
B7	2013-06-01	5	53°9’5.59N 13°1’34.22E	33359622
B8	2013-06-01	5-0.22	53°9’5.59N 13°1’34.22E	29594598
B9	2013-06-01	5	53°9’5.59N 13°1’34.22E	40673991
B10	2013-06-01	5-0.22	53°9’5.59N 13°1’34.22E	35952738
Old_B7	2013-06-01	5	53°9’5.59N 13°1’34.22E	9325282
Old_B8	2013-06-01	5-0.22	53°9’5.59N 13°1’34.22E	7453235
Old_B9	2013-06-01	5	53°9’5.59N 13°1’34.22E	8083714
Old_B10	2013-06-01	5-0.22	53°9’5.59N 13°1’34.22E	9645227
FL	2014-08-01	5-0.22	53°9’5.59N 13°1’34.22E	21002700
PA	2014-08-01	5	53°9’5.59N 13°1’34.22E	24681402
A1H6615_S6_L001	2015-08-01	0.22	53°9’5.59N 13°1’34.22E	30576575
A1E2615_S1_L001	2015-08-01	0.22	53°9’5.59N 13°1’34.22E	19847746
A3E22615_S11_L001	2015-08-01	0.22	53°9’5.59N 13°1’34.22E	21837511
A4E2615_S2	2015-08-01	0.22	53°9’5.59N 13°1’34.22E	16953275
A4H6615_S7	2015-08-01	0.22	53°9’5.59N 13°1’34.22E	17948629
A7E22615_S12	2015-08-01	0.22	53°9’5.59N 13°1’34.22E	22751253
A7E2615_S3	2015-08-01	0.22	53°9’5.59N 13°1’34.22E	14917473
A7H6615_S8_L001	2015-08-01	0.22	53°9’5.59N 13°1’34.22E	17863965
C3E22615_S13_L001	2015-08-01	0.22	53°9’5.59N 13°1’34.22E	20050485
C4E2615_S4_L001	2015-08-01	0.22	53°9’5.59N 13°1’34.22E	18050320
C4H6615_S9_L001	2015-08-01	0.22	53°9’5.59N 13°1’34.22E	35780629
C7E22615_S14_L001	2015-08-01	0.22	53°9’5.59N 13°1’34.22E	14799744
C7E2615_S5_L001	2015-08-01	0.22	53°9’5.59N 13°1’34.22E	18861744
C7H6615_S10_L001	2015-08-01	0.22	53°9’5.59N 13°1’34.22E	23482001
