# Supplementary material for: Recovering Genomics Clusters of Secondary Metabolites from Lakes Using Genome-Resolved Metagenomics
Source: Front Microbiol. 2018 Feb 20;9:251. doi: 10.3389/fmicb.2018.00251 (PMC5826242; doi:10.3389/fmicb.2018.00251)
Supplement: Table S2 — Taxonomical classification of bins, GC content and genome size. [file Table2.XLSX]

## Sheet: binsclassify_2
Bin ID	Taxonomy (contained)	Taxonomy (sister lineage)	GC	Genome size (Mbp)	Gene count	Coding density	Translation table	# descendant genomes	Lineage: GC mean	Lineage: GC std	Lineage: genome size (Mbp) mean	Lineage: genome size (Mbp) std	Lineage: gene count mean	Lineage: gene count std	Completeness	Contamination	Strain heterogeneity	# unique markers (of 43)	#multi-copy	Insertion branch UID			.
final.contigs.fa.metabat-bins-.18	k__Bacteria;p__Cyanobacteria;c__Oscillatoriales;o__Oscillatoriales;f__Pseudanabaena;g__Pseudanabaena	c__Chroococcales;o__Chroococcales;f__Synechococcus;g__Synechococcus;s__	41.8	3.62	3834	0.85	11	2	44.2	3.6	4.6	1.02	4558	889	99.14	0	0	43	0	UID2185
final.contigs.fa.metabat-bins-.24	k__Bacteria;p__Proteobacteria;c__Alphaproteobacteria;o__Rickettsiales	unresolved	39.5	2.13	2243	0.87	11	83	31.5	3.4	1.3	0.21	1258	279	98.28	9.83	0	40	2	UID3809
final.contigs.fa.metabat-bins-.34	k__Bacteria;p__Proteobacteria;c__Gammaproteobacteria;o__Pseudomonadales;f__Pseudomonadaceae;g__Pseudomonas	s__	60.4	7.05	7113	0.9	11	77	59.2	2	6.39	0.42	5842	414	98.28	33.61	2.33	30	13	UID4551
final.contigs.fa.metabat-bins-.60	k__Bacteria;p__Proteobacteria;c__Alphaproteobacteria;o__Caulobacterales;f__Caulobacteraceae	g__Caulobacter;s__	58	3.17	3161	0.88	11	5	68.3	1.5	4.79	0.81	4457	715	98.28	0	0	43	0	UID3435
final.contigs.fa.metabat-bins-.129	k__Bacteria;p__Bacteroidetes	unresolved	35.4	5.24	5116	0.84	11	350	41.2	6	3.96	1.37	3461	1110	98.12	4.08	50	38	4	UID2605
final.contigs.fa.metabat-bins-.125	k__Bacteria;p__Proteobacteria;c__Alphaproteobacteria;o__Caulobacterales;f__Caulobacteraceae;g__Brevundimonas	s__Brevundimonas_bacteroides	64.6	5.91	6651	0.87	11	5	67.5	0.7	3.36	0.17	3364	173	97.49	32.13	9.38	30	8	UID3440
final.contigs.fa.metabat-bins-.191	k__Bacteria;p__Bacteroidetes	unresolved	45.4	5.21	6620	0.92	11	350	41.2	6	3.96	1.37	3461	1110	96.55	16.46	10.53	38	5	UID2605
final.contigs.fa.metabat-bins-.276	k__Bacteria;p__Proteobacteria;c__Betaproteobacteria;o__Burkholderiales;f__Rubrivivax	unresolved	66.8	9.51	10366	0.91	11	6	70.3	1.2	4.76	0.51	4398	410	96.24	69.36	18.82	7	34	UID4113
final.contigs.fa.metabat-bins-.78	k__Bacteria;p__Verrucomicrobia;c__Verrucomicrobiae;o__Verrucomicrobiales;f__Verrucomicrobiaceae	unresolved	50.4	15.52	24902	0.94	11	6	56.1	6	3.57	2.09	3236	1515	95.69	25.02	14.63	33	10	UID3054
final.contigs.fa.metabat-bins-.66	k__Bacteria;p__Bacteroidetes;c__Flavobacteriia;o__Flavobacteriales;f__Flavobacteriaceae;g__Flavobacterium	f__;g__;s__	35.4	5.41	5809	0.93	11	2	30.7	0.7	3.12	0.32	2944	279	94.34	86.1	2.44	19	9	UID2831
final.contigs.fa.metabat-bins-.151	k__Bacteria;p__Bacteroidetes;c__Sphingobacteriia;o__Sphingobacteriales;f__Chitinophagaceae;g__Sediminibacterium	s__	37.8	13.38	18268	0.92	11	3	43.4	3	3.57	0.25	3223	150	93.97	125.49	2.19	12	31	UID2596
final.contigs.fa.metabat-bins-.170	k__Bacteria;p__Verrucomicrobia;c__Opitutae;o__Opitutales;f__Opitutaceae	g__Opitutus;s__Opitutus_terrae	57.6	4.22	5113	0.92	11	3	64	1	6.82	0.62	5602	638	93.97	52.38	1.39	17	25	UID3051
final.contigs.fa.metabat-bins-.198	k__Bacteria;p__Actinobacteria;c__Actinobacteria;o__Actinomycetales	unresolved	57.7	4.94	6449	0.93	11	488	66.4	5.7	5.21	2.13	4853	1901	93.18	65.15	30.38	15	19	UID1663
final.contigs.fa.metabat-bins-.105	k__Bacteria;p__Bacteroidetes;c__Flavobacteriia;o__Flavobacteriales;f__Cryomorphaceae	g__Fluviicola;s__Fluviicola_taffensis	40.7	2.84	3248	0.95	11	2	35.3	1.2	4.63	0.01	4130	2	92.79	6.21	16.67	41	1	UID2813
final.contigs.fa.metabat-bins-.122	k__Bacteria;p__Proteobacteria;c__Alphaproteobacteria;o__Rickettsiales	f__Anaplasmataceae	40.4	3.49	4609	0.92	11	63	32.1	3.7	1.29	0.23	1198	292	89.66	15.88	0	29	13	UID3811
final.contigs.fa.metabat-bins-.56	k__Bacteria;p__Actinobacteria;c__Actinobacteria;o__Actinomycetales	unresolved	57.8	4.15	5749	0.92	11	473	66.3	5.7	5.26	2.14	4892	1914	89.66	45.86	7.27	26	15	UID1678
final.contigs.fa.metabat-bins-.149	k__Bacteria;p__Bacteroidetes	unresolved	33.8	3	2947	0.92	11	350	41.2	6	3.96	1.37	3461	1110	89.06	3.76	20	23	3	UID2605
final.contigs.fa.metabat-bins-.126	k__Bacteria;p__Verrucomicrobia;c__Verrucomicrobiae;o__Verrucomicrobiales;f__Verrucomicrobiaceae	g__Rubritalea;s__Rubritalea_marina	48.3	7.41	9842	0.93	11	2	53.7	2.1	2.84	0.18	2486	248	88.79	18.32	5.66	32	10	UID3058
final.contigs.fa.metabat-bins-.40	k__Bacteria;p__Actinobacteria;c__Actinobacteria	o__Solirubrobacterales	61.4	3.47	4395	0.91	11	8	71.7	2.3	5.6	1.86	5389	1723	88.79	48.04	3.64	27	16	UID2113
final.contigs.fa.metabat-bins-.132	k__Bacteria;p__Proteobacteria;c__Betaproteobacteria;o__Burkholderiales;f__Burkholderiaceae	g__Polynucleobacter;s__Polynucleobacter_necessarius	52.5	3.92	5128	0.92	11	25	62.6	6.6	5.67	1.68	5279	1489	87.93	40.97	2.94	32	6	UID4067
final.contigs.fa.metabat-bins-.109	k__Bacteria;p__Bacteroidetes;c__Bacteroidetes_Order_II._Incertae_sedis;o__Bacteroidetes_Order_II._Incertae_sedis;f__Rhodothermaceae;g__Rhodothermus	s__Rhodothermus_marinus	51.8	26.26	30616	0.84	11	5	64.5	0.9	3.41	0.09	2926	53	86.91	88.46	1.38	4	38	UID2585
final.contigs.fa.metabat-bins-.144	k__Bacteria;p__Acidobacteria	c__Holophagae;o__Holophagales;f__Holophagaceae	49.7	4.43	5971	0.9	11	16	59.5	3	5.64	1.51	4811	1191	86.91	110.73	2.05	2	38	UID3199
final.contigs.fa.metabat-bins-.182	k__Bacteria;p__Planctomycetes;c__Planctomycetia;o__Planctomycetales;f__Planctomycetaceae	g__Rhodopirellula	54.2	4.66	5054	0.91	11	8	55.3	2.1	6.9	0.99	5958	1082	85.71	38.38	0	28	3	UID2986
final.contigs.fa.metabat-bins-.141	k__Bacteria;p__Proteobacteria;c__Betaproteobacteria;o__Burkholderiales	unresolved	61.3	7.09	8650	0.9	11	54	65.4	3.7	5.17	1.31	4848	1196	85.34	66.41	1.38	13	26	UID4105
final.contigs.fa.metabat-bins-.201	k__Bacteria;p__Actinobacteria;c__Actinobacteria	o__Acidimicrobiales;f__Acidimicrobiaceae;g__Acidimicrobium;s__Acidimicrobium_ferrooxidans	63.8	7.83	8786	0.9	11	701	64.9	6.8	4.5	2.15	4176	1972	85.34	88.51	4.88	12	11	UID1455
final.contigs.fa.metabat-bins-.217	k__Bacteria;p__Acidobacteria	c__Acidobacteriia;o__Acidobacteriales;f__Acidobacteriaceae	65.1	4.87	5063	0.93	11	16	59.5	3	5.64	1.51	4811	1191	84.48	41.17	0	16	25	UID3199
final.contigs.fa.metabat-bins-.186	k__Bacteria;p__Acidobacteria	c__Holophagae;o__Holophagales;f__Holophagaceae	54.7	3.36	4514	0.91	11	16	59.5	3	5.64	1.51	4811	1191	84.17	36.9	0	30	5	UID3199
final.contigs.fa.metabat-bins-.131	k__Bacteria	p__Ignavibacteriae;c__Ignavibacteria;o__Ignavibacteriales	52.6	5.13	5561	0.9	11	2	43	5.1	3.04	0.8	2528	660	84.09	29.31	0	31	2	UID2981
final.contigs.fa.metabat-bins-.30	k__Bacteria;p__Actinobacteria;c__Actinobacteria;o__Actinomycetales	unresolved	50.4	4.14	5813	0.92	11	68	71.7	1.4	7.87	1.5	7017	1342	83.46	61.81	3.9	23	17	UID2047
final.contigs.fa.metabat-bins-.210	k__Bacteria;p__Verrucomicrobia;c__Verrucomicrobiae;o__Verrucomicrobiales	f__Verrucomicrobia_subdivision_3;g__Pedosphaera;s__Pedosphaera_parvula	63.5	4.95	5232	0.85	11	7	55.6	5.7	4.12	2.36	3713	1825	83.31	12.98	0	32	5	UID3053
final.contigs.fa.metabat-bins-.145	k__Bacteria;p__Bacteroidetes;c__Sphingobacteriia;o__Sphingobacteriales;f__Sphingobacteriaceae	g__Pedobacter;s__Pedobacter_oryzae	40.2	1.72	2096	0.94	11	3	39.6	2.3	5.51	2.11	4903	1724	83.28	13.79	20	34	2	UID2612
final.contigs.fa.metabat-bins-.29	k__Bacteria;p__Bacteroidetes;c__Flavobacteriia;o__Flavobacteriales;f__Cryomorphaceae	g__Fluviicola;s__Fluviicola_taffensis	41.7	2.3	2542	0.95	11	2	35.3	1.2	4.63	0.01	4130	2	83.05	13.32	5.26	22	6	UID2813
final.contigs.fa.metabat-bins-.221	k__Bacteria;p__Bacteroidetes;c__Flavobacteriia;o__Flavobacteriales;f__Cryomorphaceae	g__Fluviicola;s__Fluviicola_taffensis	40.5	4.16	4381	0.92	11	2	35.3	1.2	4.63	0.01	4130	2	81.03	29.99	11.11	33	9	UID2813
final.contigs.fa.metabat-bins-.181	k__Bacteria;p__Planctomycetes;c__Planctomycetia;o__Planctomycetales;f__Planctomycetaceae	g__Rhodopirellula	57.2	6.47	7294	0.9	11	5	56.3	0.8	7.19	0.87	6377	943	80.56	41.46	4.05	22	16	UID2987
final.contigs.fa.metabat-bins-.135	k__Bacteria;p__Actinobacteria;c__Actinobacteria;o__Actinomycetales;f__Streptomycetaceae	f__Sporichthyaceae;g__Sporichthya;s__Sporichthya_polymorpha	47.8	1.91	2451	0.94	11	60	71.7	1.3	7.98	1.25	7095	1102	79.86	24.98	9.52	24	1	UID2048
final.contigs.fa.metabat-bins-.80	k__Bacteria;p__Verrucomicrobia;c__Opitutae;o__Opitutales;f__Opitutaceae	g__Opitutus;s__Opitutus_terrae	60.8	3.83	3660	0.92	11	3	64	1	6.82	0.62	5602	638	78.18	10.34	42.86	23	1	UID3051
final.contigs.fa.metabat-bins-.152	k__Bacteria;p__Proteobacteria;c__Betaproteobacteria;o__Burkholderiales;f__Rubrivivax	g__Rubrivivax;s__Rubrivivax_gelatinosus	66.8	4.04	4768	0.91	11	4	70.8	1.2	4.73	0.62	4402	501	77.82	1.38	100	32	1	UID4115
final.contigs.fa.metabat-bins-.17	k__Bacteria;p__Proteobacteria	unresolved	59.5	7.1	9821	0.88	11	1495	52.9	10.6	4.27	1.57	4020	1427	77.82	73.95	3.42	19	20	UID3880
final.contigs.fa.metabat-bins-.57	k__Bacteria;p__Actinobacteria;c__Actinobacteria	unresolved	53	1.98	2499	0.94	11	700	64.9	6.8	4.5	2.15	4179	1972	77.82	18.24	0	32	4	UID1456
final.contigs.fa.metabat-bins-.21	k__Bacteria;p__Cyanobacteria;c__Nostocales;o__Nostocales;f__Nostocaceae;g__Anabaena	s__Anabaena_circinalis	37.7	4.76	5372	0.78	11	7	38.7	1.1	4.91	1.22	4620	1027	76.49	14.09	60	30	4	UID2239
final.contigs.fa.metabat-bins-.116	k__Bacteria;p__Actinobacteria;c__Actinobacteria	o__Acidimicrobiales;f__Acidimicrobiaceae;g__Acidimicrobium;s__Acidimicrobium_ferrooxidans	52.9	2.31	2973	0.94	11	701	64.9	6.8	4.5	2.15	4176	1972	75.58	34.72	17.86	16	9	UID1455
final.contigs.fa.metabat-bins-.250	k__Bacteria;p__Planctomycetes;c__Planctomycetia;o__Planctomycetales;f__Planctomycetaceae	g__Rhodopirellula	51.5	5.47	5421	0.9	11	5	56.3	0.8	7.19	0.87	6377	943	75.52	5.17	0	21	0	UID2987
final.contigs.fa.metabat-bins-.106	k__Bacteria;p__Proteobacteria;c__Betaproteobacteria;o__Burkholderiales	f__Alcaligenaceae	53.2	1.3	1608	0.94	11	31	56.9	10.1	3.87	1.6	3603	1513	75.39	0.57	100	34	1	UID4157
final.contigs.fa.metabat-bins-.12	k__Bacteria;p__Proteobacteria;c__Betaproteobacteria;o__Burkholderiales;f__Comamonadaceae	g__Polaromonas;s__	56.4	2.47	2888	0.89	11	5	61.6	1.9	5.14	0.49	4883	444	75.39	1.88	0	26	1	UID4131
final.contigs.fa.metabat-bins-.160	k__Bacteria;p__Planctomycetes;c__Planctomycetia;o__Planctomycetales;f__Planctomycetaceae	unresolved	64.7	3.97	4453	0.89	11	11	53.3	6.6	6.28	1.37	5441	1274	75.24	19.12	13.33	24	2	UID2983
final.contigs.fa.metabat-bins-.203	k__Bacteria;p__Proteobacteria;c__Betaproteobacteria;o__Burkholderiales;f__Oxalobacteraceae	g__Herbaspirillum;s__	42.8	2.32	3053	0.92	11	6	58.9	3.6	4.81	0.79	4372	593	73.47	5.55	11.11	26	4	UID4099
final.contigs.fa.metabat-bins-.193	k__Bacteria;p__Actinobacteria;c__Actinobacteria;o__Actinomycetales;f__Mycobacteriaceae;g__Mycobacterium	s__Mycobacterium_rhodesiae	63.1	2.48	2711	0.92	11	3	66.7	0.5	6.95	0.63	6763	664	73.37	3.45	0	33	0	UID1880
final.contigs.fa.metabat-bins-.277	k__Bacteria;p__Actinobacteria;c__Actinobacteria	o__Acidimicrobiales;f__Acidimicrobiaceae;g__Acidimicrobium;s__Acidimicrobium_ferrooxidans	56	3.17	4378	0.92	11	701	64.9	6.8	4.5	2.15	4176	1972	71.08	43.1	0	8	3	UID1455
final.contigs.fa.metabat-bins-.138	k__Bacteria;p__Actinobacteria;c__Actinobacteria	o__Acidimicrobiales;f__Acidimicrobiaceae;g__Acidimicrobium;s__Acidimicrobium_ferrooxidans	50.5	3.25	4468	0.94	11	701	64.9	6.8	4.5	2.15	4176	1972	69.83	24.16	23.68	20	10	UID1455
final.contigs.fa.metabat-bins-.1	k__Bacteria;p__Cyanobacteria;c__Nostocales;o__Nostocales;f__Nostocaceae;g__Anabaena	s__Anabaena_circinalis	36.9	4.76	5709	0.74	11	7	38.7	1.1	4.91	1.22	4620	1027	69.54	5.17	25	22	0	UID2239
final.contigs.fa.metabat-bins-.23	k__Bacteria;p__Actinobacteria;c__Actinobacteria;o__Actinomycetales;f__Streptomycetaceae	f__Sporichthyaceae;g__Sporichthya;s__Sporichthya_polymorpha	62.2	2.13	2610	0.93	11	60	71.7	1.3	7.98	1.25	7095	1102	68.97	7.8	7.14	32	6	UID2048
final.contigs.fa.metabat-bins-.278	k__Bacteria;p__Proteobacteria;c__Alphaproteobacteria;o__Rhodobacterales;f__Rhodobacteraceae;g__Rhodobacter	unresolved	59.5	5.15	6294	0.88	11	8	67.1	3.5	4.31	0.49	4204	437	68.89	36.39	22.22	15	10	UID3342
final.contigs.fa.metabat-bins-.164	k__Bacteria	p__Ignavibacteriae;c__Ignavibacteria;o__Ignavibacteriales	33.1	3.11	3685	0.94	11	14	49.3	6.4	2.75	0.47	2530	379	67.71	6.66	20	31	1	UID2571
final.contigs.fa.metabat-bins-.111	k__Bacteria	k__Bacteria	36.3	1.86	1933	0.78	11	5656	49.3	13	3.76	1.82	3560	1651	66.93	2.59	0	33	1	UID1
final.contigs.fa.metabat-bins-.245	k__Bacteria;p__Proteobacteria;c__Betaproteobacteria;o__Methylophilales;f__Methylophilaceae;g__Methylotenera	s__Methylotenera_versatilis	55	2.74	4020	0.93	11	5	42.9	1.3	2.72	0.19	2579	176	66.09	26.83	2.7	19	12	UID4191
final.contigs.fa.metabat-bins-.232	k__Bacteria;p__Bacteroidetes;c__Flavobacteriia;o__Flavobacteriales;f__Cryomorphaceae	g__Fluviicola;s__Fluviicola_taffensis	37.3	1.49	1760	0.94	11	2	35.3	1.2	4.63	0.01	4130	2	66.08	1.88	50	22	1	UID2813
final.contigs.fa.metabat-bins-.118	k__Bacteria;p__Actinobacteria;c__Actinobacteria;o__Actinomycetales	unresolved	48	1.98	2605	0.93	11	387	65.1	5.6	4.73	1.86	4474	1748	65.69	22.41	25	16	2	UID1697
final.contigs.fa.metabat-bins-.79	k__Bacteria;p__Bacteroidetes;c__Sphingobacteriia;o__Sphingobacteriales	f__Chitinophagaceae;g__Sediminibacterium	41.9	2.73	3299	0.94	11	14	45.4	3.4	5.88	1.99	4897	1461	65.63	45.49	12.82	14	3	UID2592
final.contigs.fa.metabat-bins-.259	k__Bacteria;p__Actinobacteria;c__Actinobacteria	o__Acidimicrobiales;f__Acidimicrobiaceae;g__Acidimicrobium;s__Acidimicrobium_ferrooxidans	56.8	2.5	3025	0.93	11	701	64.9	6.8	4.5	2.15	4176	1972	64.03	7.4	0	18	1	UID1455
final.contigs.fa.metabat-bins-.61	k__Bacteria;p__Bacteroidetes;c__Flavobacteriia;o__Flavobacteriales;f__Cryomorphaceae	g__Fluviicola;s__Fluviicola_taffensis	45	1.63	1803	0.96	11	2	35.3	1.2	4.63	0.01	4130	2	62.43	2.59	100	15	0	UID2813
final.contigs.fa.metabat-bins-.52	k__Bacteria;p__Proteobacteria;c__Betaproteobacteria;o__Burkholderiales;f__Oxalobacteraceae	g__Herminiimonas;s__Herminiimonas_arsenicoxydans	48.5	2.12	2775	0.9	11	6	58.9	3.6	4.81	0.79	4372	593	60.89	0.94	0	29	6	UID4099
final.contigs.fa.metabat-bins-.205	k__Bacteria;p__Chloroflexi	c__Anaerolineae;o__Anaerolineales;f__Anaerolineaceae;g__Anaerolinea;s__Anaerolinea_thermophila	61	3.18	4107	0.9	11	2	56.3	2.4	4.34	0.8	3708	484	59.96	16.85	0	21	2	UID2310
final.contigs.fa.metabat-bins-.4	k__Bacteria;p__Proteobacteria;c__Betaproteobacteria	o__Nitrosomonadales;f__Nitrosomonadaceae	54.4	2.77	3251	0.89	11	10	53.1	7.7	3.16	0.33	3037	366	59.48	10.34	0	6	2	UID3962
final.contigs.fa.metabat-bins-.58	k__Bacteria;p__Proteobacteria;c__Betaproteobacteria;o__Burkholderiales;f__Comamonadaceae	g__Rhodoferax;s__Rhodoferax_ferrireducens	59.7	2.63	3125	0.92	11	5	61.6	1.9	5.14	0.49	4883	444	59.01	5.17	0	13	1	UID4131
final.contigs.fa.metabat-bins-.28	k__Bacteria;p__Proteobacteria;c__Gammaproteobacteria	o__Chromatiales;f__Ectothiorhodospiraceae	66	1.12	1506	0.95	11	83	64.9	4.7	3.02	0.43	2907	403	58.65	1.72	100	16	0	UID4303
final.contigs.fa.metabat-bins-.183	k__Bacteria;p__Bacteroidetes;c__Flavobacteriia;o__Flavobacteriales	f__Cryomorphaceae	38.7	2.17	2487	0.95	11	126	35.5	3.8	3.49	1.06	3192	919	58.06	27.35	34.62	17	4	UID2812
final.contigs.fa.metabat-bins-.262	k__Bacteria;p__Cyanobacteria	unresolved	32.8	1.9	2267	0.91	11	128	44.9	8.7	4.76	2.09	4435	1688	57.26	3.45	50	35	1	UID2144
final.contigs.fa.metabat-bins-.254	k__Bacteria	p__Planctomycetes;c__Planctomycetia;o__Planctomycetales;f__Planctomycetaceae	56	2.96	3875	0.91	11	88	44.2	7.8	2.42	2.19	2142	1852	56.9	21.16	0	20	3	UID2982
final.contigs.fa.metabat-bins-.33	k__Bacteria;p__Bacteroidetes	c__Sphingobacteriia;o__Sphingobacteriales;f__Sphingobacteriaceae	45.4	1.02	1231	0.95	11	350	41.2	6	3.96	1.37	3461	1110	56.82	0.16	100	34	1	UID2605
final.contigs.fa.metabat-bins-.280	k__Bacteria;p__Bacteroidetes	unresolved	40.2	4.35	5953	0.93	11	350	41.2	6	3.96	1.37	3461	1110	56.68	8.24	10	21	5	UID2605
final.contigs.fa.metabat-bins-.228	k__Bacteria;p__Bacteroidetes;c__Cytophagia;o__Cytophagales;f__Cytophagaceae	g__Flectobacillus;s__Flectobacillus_major	41.4	1.48	1703	0.95	11	15	46.5	5.3	6.78	1.09	5783	914	55.53	6.9	75	11	0	UID2965
final.contigs.fa.metabat-bins-.235	k__Bacteria;p__Proteobacteria;c__Betaproteobacteria;o__Burkholderiales;f__Burkholderiaceae	g__Polynucleobacter;s__Polynucleobacter_necessarius	43.8	2.57	2945	0.93	11	25	62.6	6.6	5.67	1.68	5279	1489	55.17	12.93	11.11	4	0	UID4067
final.contigs.fa.metabat-bins-.143	k__Bacteria	p__Armatimonadetes;c__Chthonomonadetes;o__Chthonomonadales;f__Chthonomonadaceae;g__Chthonomonas;s__Chthonomonas_calidirosea	54.3	2.32	3130	0.89	11	23	56	6	3.91	1.73	3353	1255	54.78	4.78	0	20	3	UID2307
final.contigs.fa.metabat-bins-.211	k__Bacteria;p__Bacteroidetes;c__Sphingobacteriia;o__Sphingobacteriales;f__Chitinophagaceae	g__Niastella;s__Niastella_koreensis	46.4	5	6909	0.93	11	4	46.7	1.7	6.09	1.77	5098	1412	54.29	12.54	2.3	15	10	UID2598
final.contigs.fa.metabat-bins-.74	k__Bacteria	p__Cyanobacteria	43.9	1.46	1454	0.84	11	169	50.2	12	4.39	2	4149	1625	53.61	0.31	0	26	2	UID2142
final.contigs.fa.metabat-bins-.46	k__Bacteria;p__Actinobacteria;c__Actinobacteria	o__Acidimicrobiales;f__Acidimicrobiaceae;g__Acidimicrobium;s__Acidimicrobium_ferrooxidans	58.2	1.13	1500	0.94	11	701	64.9	6.8	4.5	2.15	4176	1972	53.02	0.63	0	19	3	UID1455
final.contigs.fa.metabat-bins-.286	k__Bacteria;p__Proteobacteria;c__Betaproteobacteria;o__Burkholderiales;f__Comamonadaceae	g__Hylemonella;s__Hylemonella_gracilis	58	2.6	3683	0.9	11	39	65	2.8	5.47	1.13	5123	1043	52.84	14.34	14.29	8	10	UID4119
final.contigs.fa.metabat-bins-.73	k__Bacteria;p__Acidobacteria;c__Acidobacteriia;o__Acidobacteriales	unresolved	62	3.7	3980	0.9	11	14	58.6	1.5	5.91	1.41	5022	1116	52.17	14.66	0	4	1	UID3201
final.contigs.fa.metabat-bins-.50	k__Bacteria;p__Bacteroidetes;c__Sphingobacteriia;o__Sphingobacteriales;f__Chitinophagaceae;g__Sediminibacterium	s__	40.1	2.08	2808	0.93	11	3	43.4	3	3.57	0.25	3223	150	51.49	11	30	14	3	UID2596
final.contigs.fa.metabat-bins-.22	k__Bacteria;p__Verrucomicrobia;c__Opitutae;o__Opitutales	o__Puniceicoccales;f__Puniceicoccaceae;g__Coraliomargarita;s__Coraliomargarita_akajimensis	63.9	1.08	1237	0.93	11	5	60	5	6	1.29	4991	1056	50.63	1.72	100	19	0	UID3049
final.contigs.fa.metabat-bins-.213	k__Bacteria;p__Planctomycetes;c__Planctomycetia;o__Planctomycetales;f__Planctomycetaceae	g__Rhodopirellula	65.1	2.51	2799	0.89	11	8	55.3	2.1	6.9	0.99	5958	1082	50.42	9.64	12.5	17	2	UID2986
final.contigs.fa.metabat-bins-.19	k__Bacteria;p__Planctomycetes;c__Planctomycetia;o__Planctomycetales;f__Planctomycetaceae	unresolved	57.3	2.25	2669	0.92	11	11	53.3	6.6	6.28	1.37	5441	1274	49.86	9.48	0	10	0	UID2983
final.contigs.fa.metabat-bins-.63	k__Bacteria;p__Bacteroidetes;c__Flavobacteriia;o__Flavobacteriales	f__Cryomorphaceae;g__Owenweeksia;s__Owenweeksia_hongkongensis	59.1	1.98	2456	0.91	11	124	35.5	3.9	3.47	1.06	3177	918	49.7	11.54	0	12	1	UID2814
final.contigs.fa.metabat-bins-.261	k__Bacteria;p__Cyanobacteria;c__Chroococcales;o__Chroococcales;f__Cyanobium;g__Cyanobium	s__	65.5	4.83	7569	0.78	11	2	68.7	0	3.09	0.25	3132	306	49.62	14.83	3.7	11	9	UID2164
final.contigs.fa.metabat-bins-.207	k__Bacteria;p__Bacteroidetes;c__Sphingobacteriia;o__Sphingobacteriales;f__Chitinophagaceae	unresolved	43.1	1.93	2730	0.94	11	8	44.3	3.7	5.14	1.76	4409	1360	49.4	29.66	3.85	8	2	UID2594
final.contigs.fa.metabat-bins-.101	k__Bacteria;p__Bacteroidetes;c__Sphingobacteriia;o__Sphingobacteriales;f__Chitinophagaceae;g__Sediminibacterium	s__	38	2.35	2773	0.95	11	3	43.4	3	3.57	0.25	3223	150	49.23	17.4	7.69	8	0	UID2596
final.contigs.fa.metabat-bins-.230	k__Bacteria	p__Verrucomicrobia	57.4	2.09	2880	0.93	11	77	42.9	7.1	1.87	1.67	1671	1382	48.73	6.14	11.11	14	5	UID2993
final.contigs.fa.metabat-bins-.16	k__Bacteria;p__Proteobacteria;c__Betaproteobacteria;o__Burkholderiales;f__Comamonadaceae	g__Rhodoferax;s__Rhodoferax_ferrireducens	63.2	2.26	3112	0.9	11	5	61.6	1.9	5.14	0.49	4883	444	48.18	11.52	18.18	15	1	UID4131
final.contigs.fa.metabat-bins-.266	k__Bacteria	k__Bacteria	61.3	4.78	5881	0.84	11	5656	49.3	13	3.76	1.82	3560	1651	48.04	12.07	0	9	0	UID1
final.contigs.fa.metabat-bins-.279	k__Bacteria;p__Planctomycetes;c__Planctomycetia;o__Planctomycetales;f__Planctomycetaceae	g__Rhodopirellula	59.1	3.37	4739	0.87	11	8	55.3	2.1	6.9	0.99	5958	1082	46.99	10.09	0	11	4	UID2986
final.contigs.fa.metabat-bins-.244	k__Bacteria;p__Proteobacteria;c__Betaproteobacteria;o__Burkholderiales;f__Burkholderiaceae	g__Polynucleobacter;s__Polynucleobacter_necessarius	55.9	3.27	4316	0.88	11	25	62.6	6.6	5.67	1.68	5279	1489	46.97	19.98	0	8	3	UID4067
final.contigs.fa.metabat-bins-.176	k__Archaea	k__Archaea	69.6	13.24	13302	0.86	11	5656	49.3	13	3.76	1.82	3560	1651	46.75	19.73	2.04	15	14	UID1
final.contigs.fa.metabat-bins-.120	k__Bacteria;p__Actinobacteria;c__Actinobacteria	o__Acidimicrobiales;f__Acidimicrobiaceae;g__Acidimicrobium;s__Acidimicrobium_ferrooxidans	54.4	2.71	3649	0.94	11	701	64.9	6.8	4.5	2.15	4176	1972	46.69	29.31	8	8	3	UID1455
final.contigs.fa.metabat-bins-.103	k__Bacteria;p__Proteobacteria;c__Betaproteobacteria;o__Burkholderiales	f__Comamonadaceae	54.3	1.21	1398	0.91	11	41	64.8	2.9	5.33	1.25	4995	1162	46.63	7.04	11.11	32	2	UID4117
final.contigs.fa.metabat-bins-.70	k__Bacteria;p__Actinobacteria;c__Actinobacteria;o__Actinomycetales;f__Streptomycetaceae	f__Sporichthyaceae;g__Sporichthya;s__Sporichthya_polymorpha	47.6	0.82	1066	0.94	11	60	71.7	1.3	7.98	1.25	7095	1102	46.55	1.72	100	5	0	UID2048
final.contigs.fa.metabat-bins-.172	k__Bacteria;p__Bacteroidetes	c__Sphingobacteriia;o__Sphingobacteriales	44.9	1.24	1627	0.93	11	364	41.3	6	4.03	1.45	3516	1159	46.13	7.47	71.43	17	3	UID2591
final.contigs.fa.metabat-bins-.94	k__Bacteria;p__Actinobacteria;c__Actinobacteria	o__Acidimicrobiales;f__Acidimicrobiaceae;g__Acidimicrobium;s__Acidimicrobium_ferrooxidans	50.4	2.66	3605	0.95	11	701	64.9	6.8	4.5	2.15	4176	1972	45.91	20.33	27.59	11	9	UID1455
final.contigs.fa.metabat-bins-.89	k__Bacteria	p__Cyanobacteria	43.5	1.56	1570	0.82	11	169	50.2	12	4.39	2	4149	1625	44.51	1.88	50	13	0	UID2142
final.contigs.fa.metabat-bins-.226	k__Bacteria;p__Proteobacteria;c__Betaproteobacteria;o__Burkholderiales;f__Comamonadaceae	unresolved	55.8	2.72	3284	0.92	11	39	65	2.8	5.47	1.13	5123	1043	44.15	1.72	100	11	0	UID4119
final.contigs.fa.metabat-bins-.220	k__Bacteria;p__Actinobacteria;c__Actinobacteria;o__Actinomycetales	unresolved	48	0.79	925	0.95	11	68	71.7	1.4	7.87	1.5	7017	1342	43.97	1.72	100	6	0	UID2047
final.contigs.fa.metabat-bins-.32	k__Bacteria;p__Bacteroidetes;c__Cytophagia;o__Cytophagales;f__Cytophagaceae	g__Flectobacillus;s__Flectobacillus_major	45.6	1.31	1629	0.94	11	15	46.5	5.3	6.78	1.09	5783	914	43.76	24.14	11.11	3	1	UID2965
final.contigs.fa.metabat-bins-.214	k__Bacteria;p__Actinobacteria;c__Actinobacteria	o__Acidimicrobiales;f__Acidimicrobiaceae;g__Acidimicrobium;s__Acidimicrobium_ferrooxidans	51.8	2.1	2798	0.93	11	701	64.9	6.8	4.5	2.15	4176	1972	43.71	12.38	10	5	12	UID1455
final.contigs.fa.metabat-bins-.192	k__Bacteria;p__Bacteroidetes;c__Flavobacteriia;o__Flavobacteriales;f__Cryomorphaceae	g__Fluviicola;s__Fluviicola_taffensis	46.6	2.62	3592	0.93	11	2	35.3	1.2	4.63	0.01	4130	2	43.23	7.21	0	9	8	UID2813
final.contigs.fa.metabat-bins-.229	k__Bacteria	k__Bacteria	67.2	4.67	5963	0.83	11	5656	49.3	13	3.76	1.82	3560	1651	42.85	8.7	7.69	13	5	UID1
final.contigs.fa.metabat-bins-.148	k__Bacteria;p__Bacteroidetes	c__Sphingobacteriia;o__Sphingobacteriales;f__Sphingobacteriaceae	39	0.81	773	0.92	11	350	41.2	6	3.96	1.37	3461	1110	41.36	0	0	18	0	UID2605
final.contigs.fa.metabat-bins-.287	k__Bacteria;p__Proteobacteria	unresolved	45.3	4.07	6026	0.92	11	2147	53.9	11.1	4.29	1.75	4063	1634	40.49	6.35	0	12	2	UID3298
final.contigs.fa.metabat-bins-.137	k__Bacteria;p__Verrucomicrobia;c__Verrucomicrobiae;o__Verrucomicrobiales;f__Verrucomicrobiaceae	unresolved	48.2	6.75	9859	0.92	11	6	56.1	6	3.57	2.09	3236	1515	40.05	14.01	9.3	12	7	UID3054
final.contigs.fa.metabat-bins-.5	k__Bacteria;p__Proteobacteria;c__Betaproteobacteria	unresolved	54.8	0.91	1164	0.89	11	235	63.1	6.5	5.44	1.81	5043	1644	39.66	7.05	0	31	5	UID3959
final.contigs.fa.metabat-bins-.59	k__Bacteria;p__Proteobacteria;c__Alphaproteobacteria;o__Rickettsiales;f__Pelagibacteraceae	unresolved	40.6	0.83	965	0.96	11	18	29.4	0.7	1.34	0.08	1452	72	39.66	25.86	19.05	5	2	UID3864
final.contigs.fa.metabat-bins-.6	k__Bacteria;p__Cyanobacteria;c__Oscillatoriales;o__Oscillatoriales;f__Planktothrix;g__Planktothrix	s__	38.9	2.3	2397	0.86	11	6	39.1	0.3	5.43	0.19	4812	225	39.66	0	0	4	0	UID2258
final.contigs.fa.metabat-bins-.251	k__Bacteria	p__Deinococcus-Thermus;c__Deinococci	53.1	3	4104	0.91	11	169	50.2	12	4.39	2	4149	1625	39.15	12.92	0	7	2	UID2142
final.contigs.fa.metabat-bins-.197	k__Bacteria	k__Bacteria	56.8	6.09	9065	0.91	11	5656	49.3	13	3.76	1.82	3560	1651	39.06	16.75	3.57	11	12	UID1
final.contigs.fa.metabat-bins-.49	k__Bacteria;p__Cyanobacteria;c__Chroococcales;o__Chroococcales;f__Cyanobium	f__Synechococcus;g__Synechococcus;s__	50.5	1.37	2016	0.93	11	4	65.6	3.3	2.77	0.4	2976	313	38.98	2.51	0	19	6	UID2162
final.contigs.fa.metabat-bins-.45	k__Bacteria;p__Proteobacteria;c__Betaproteobacteria;o__Burkholderiales;f__Comamonadaceae	g__Curvibacter;s__Curvibacter_lanceolatus	62.7	2.12	2023	0.92	11	23	65.2	2.2	5.23	1.04	4854	920	38.87	0.16	0	10	1	UID4135
final.contigs.fa.metabat-bins-.199	k__Bacteria;p__Bacteroidetes;c__Flavobacteriia;o__Flavobacteriales;f__Cryomorphaceae	g__Fluviicola;s__Fluviicola_taffensis	44.5	0.96	1005	0.96	11	2	35.3	1.2	4.63	0.01	4130	2	38.1	3.45	100	3	1	UID2813
final.contigs.fa.metabat-bins-.71	k__Bacteria;p__Chloroflexi	p__Thermobaculum;c__Thermobaculum;o__Thermobaculum;f__Thermobaculum;g__Thermobaculum;s__Thermobaculum_terrenum	60.3	0.75	970	0.95	11	3	62	6.2	3.34	0.47	3140	315	37.13	13.79	11.11	10	2	UID2320
final.contigs.fa.metabat-bins-.108	k__Bacteria;p__Proteobacteria;c__Betaproteobacteria;o__Burkholderiales	f__Comamonadaceae	53.7	2.57	3399	0.91	11	50	65.7	3.2	5.28	1.29	4947	1185	36.97	9.8	0	4	3	UID4109
final.contigs.fa.metabat-bins-.139	k__Bacteria;p__Proteobacteria;c__Betaproteobacteria;o__Burkholderiales;f__Comamonadaceae	g__Hylemonella;s__Hylemonella_gracilis	50	2.77	3216	0.94	11	39	65	2.8	5.47	1.13	5123	1043	36.44	17.24	52.94	10	0	UID4119
final.contigs.fa.metabat-bins-.180	k__Bacteria;p__Cyanobacteria;c__Chroococcales;o__Chroococcales;f__Cyanobium	f__Synechococcus;g__Synechococcus;s__	54.6	0.68	848	0.95	11	4	65.6	3.3	2.77	0.4	2976	313	35.94	0	0	30	0	UID2162
final.contigs.fa.metabat-bins-.14	k__Bacteria;p__Planctomycetes;c__Planctomycetia;o__Planctomycetales;f__Planctomycetaceae	unresolved	57	1.63	2065	0.92	11	11	53.3	6.6	6.28	1.37	5441	1274	35.75	3.06	0	24	2	UID2983
final.contigs.fa.metabat-bins-.219	k__Bacteria;p__Actinobacteria;c__Actinobacteria	o__Solirubrobacterales	58.1	1.87	2382	0.93	11	8	71.7	2.3	5.6	1.86	5389	1723	35.42	8.15	5.88	12	5	UID2113
final.contigs.fa.metabat-bins-.27	k__Bacteria;p__Verrucomicrobia;c__Opitutae;o__Opitutales	o__Puniceicoccales;f__Puniceicoccaceae;g__Coraliomargarita;s__Coraliomargarita_akajimensis	68.6	0.8	1021	0.95	11	5	60	5	6	1.29	4991	1056	35.41	1.88	50	16	1	UID3049
final.contigs.fa.metabat-bins-.263	k__Bacteria;p__Proteobacteria;c__Betaproteobacteria;o__Burkholderiales;f__Burkholderiaceae	g__Polynucleobacter;s__Polynucleobacter_necessarius	43.2	0.79	935	0.92	11	25	62.6	6.6	5.67	1.68	5279	1489	35.34	0	0	16	0	UID4067
final.contigs.fa.metabat-bins-.39	k__Bacteria;p__Actinobacteria;c__Actinobacteria	o__Acidimicrobiales;f__Acidimicrobiaceae;g__Acidimicrobium;s__Acidimicrobium_ferrooxidans	56.2	0.97	1280	0.93	11	701	64.9	6.8	4.5	2.15	4176	1972	35.03	0.86	0	9	0	UID1455
final.contigs.fa.metabat-bins-.284	k__Bacteria;p__Actinobacteria;c__Actinobacteria	unresolved	59.4	2.03	2719	0.91	11	700	64.9	6.8	4.5	2.15	4179	1972	35.02	11	0	10	3	UID1456
final.contigs.fa.metabat-bins-.258	k__Bacteria;p__Verrucomicrobia;c__Opitutae;o__Opitutales;f__Opitutaceae	g__Opitutus;s__Opitutus_terrae	63.3	3.7	4628	0.89	11	3	64	1	6.82	0.62	5602	638	34.81	2.66	14.29	17	4	UID3051
final.contigs.fa.metabat-bins-.260	k__Bacteria;p__Bacteroidetes;c__Sphingobacteriia;o__Sphingobacteriales	f__Chitinophaga;g__Chitinophaga;s__Chitinophaga_pinensis	40.2	0.95	1251	0.91	11	9	44.4	3.5	5.59	2.08	4741	1589	34.56	0	0	8	0	UID2593
final.contigs.fa.metabat-bins-.206	k__Bacteria;p__Actinobacteria;c__Actinobacteria;o__Actinomycetales	f__Nocardioidaceae;g__Nocardioides	47.8	1.3	1508	0.96	11	51	64.2	5	3.19	1.11	3053	1041	34.48	10.34	14.29	3	1	UID1700
final.contigs.fa.metabat-bins-.238	k__Archaea	k__Archaea	67.2	5.38	8678	0.75	11	5656	49.3	13	3.76	1.82	3560	1651	34.42	5.49	0	14	4	UID1
final.contigs.fa.metabat-bins-.107	k__Bacteria;p__Verrucomicrobia;c__Verrucomicrobiae;o__Verrucomicrobiales;f__Verrucomicrobiaceae	g__Verrucomicrobium	48.8	4.98	7521	0.94	11	6	56.1	6	3.57	2.09	3236	1515	34.21	10.92	0	16	10	UID3054
final.contigs.fa.metabat-bins-.48	k__Bacteria;p__Bacteroidetes;c__Sphingobacteriia;o__Sphingobacteriales;f__Chitinophagaceae;g__Sediminibacterium	s__	37.3	1.56	1906	0.94	11	3	43.4	3	3.57	0.25	3223	150	34.2	2.59	100	9	0	UID2596
final.contigs.fa.metabat-bins-.249	k__Bacteria;p__Actinobacteria;c__Actinobacteria;o__Actinomycetales;f__Microbacteriaceae	g__Pseudoclavibacter;s__Pseudoclavibacter_soli	60	0.62	767	0.95	11	28	68.7	3.2	3.37	0.64	3226	618	33.15	0.86	100	19	1	UID1596
final.contigs.fa.metabat-bins-.96	k__Bacteria	k__Bacteria	55	1.72	2344	0.93	11	5656	49.3	13	3.76	1.82	3560	1651	33.15	15.52	36.36	8	0	UID1
final.contigs.fa.metabat-bins-.171	k__Bacteria;p__Actinobacteria;c__Actinobacteria;o__Actinomycetales	unresolved	54.4	1.61	2132	0.91	11	488	66.4	5.7	5.21	2.13	4853	1901	32.87	5.17	0	12	0	UID1663
final.contigs.fa.metabat-bins-.7	k__Bacteria;p__Cyanobacteria;c__Oscillatoriales;o__Oscillatoriales;f__Planktothrix;g__Planktothrix	s__	40	1.34	1339	0.87	11	6	39.1	0.3	5.43	0.19	4812	225	32.76	0	0	27	0	UID2258
final.contigs.fa.metabat-bins-.85	k__Bacteria;p__Actinobacteria;c__Actinobacteria;o__Actinomycetales;f__Streptomycetaceae	g__Streptomyces	38.3	2.07	2500	0.93	11	60	71.7	1.3	7.98	1.25	7095	1102	32.21	8.62	20	4	0	UID2048
final.contigs.fa.metabat-bins-.202	k__Bacteria	k__Bacteria	56.3	1.42	2023	0.9	11	5656	49.3	13	3.76	1.82	3560	1651	32.14	12.38	0	13	3	UID1
final.contigs.fa.metabat-bins-.146	k__Bacteria;p__Chloroflexi;c__Chloroflexi;o__Chloroflexales;f__Chloroflexaceae	g__Roseiflexus;s__	52.4	1.14	1162	0.93	11	7	57.7	2.3	5.13	0.5	4081	435	32.07	0	0	17	0	UID2313
final.contigs.fa.metabat-bins-.252	k__Bacteria	k__Bacteria	48	1.28	1791	0.92	11	5656	49.3	13	3.76	1.82	3560	1651	31.68	3.45	0	8	0	UID1
final.contigs.fa.metabat-bins-.134	k__Bacteria;p__Bacteroidetes;c__Flavobacteriia;o__Flavobacteriales	f__Cryomorphaceae;g__Owenweeksia;s__Owenweeksia_hongkongensis	52	0.39	446	0.96	11	124	35.5	3.9	3.47	1.06	3177	918	30.8	8.62	16.67	3	1	UID2814
final.contigs.fa.metabat-bins-.155	k__Bacteria;p__Actinobacteria;c__Actinobacteria	o__Solirubrobacterales	58.8	1.8	2337	0.92	11	8	71.7	2.3	5.6	1.86	5389	1723	30.41	9.12	0	10	1	UID2113
final.contigs.fa.metabat-bins-.271	k__Archaea	k__Archaea	47.4	11.49	20171	0.94	11	5656	49.3	13	3.76	1.82	3560	1651	30.28	3.61	33.33	5	1	UID1
final.contigs.fa.metabat-bins-.264	k__Bacteria;p__Planctomycetes;c__Planctomycetia;o__Planctomycetales;f__Planctomycetaceae	g__Isosphaera;s__Isosphaera_pallida	51.6	0.81	937	0.88	11	9	56.1	3	6.75	1.03	5721	1221	29.31	3.45	0	2	0	UID2985
final.contigs.fa.metabat-bins-.68	k__Bacteria;p__Proteobacteria;c__Betaproteobacteria;o__Burkholderiales;f__Comamonadaceae	unresolved	60.4	1.38	1355	0.91	11	23	65.2	2.2	5.23	1.04	4854	920	29.31	1.72	0	1	0	UID4135
final.contigs.fa.metabat-bins-.236	k__Bacteria;p__Actinobacteria;c__Actinobacteria	o__Acidimicrobiales;f__Acidimicrobiaceae;g__Acidimicrobium;s__Acidimicrobium_ferrooxidans	55.8	2.02	2675	0.92	11	701	64.9	6.8	4.5	2.15	4176	1972	28.24	1.72	0	9	0	UID1455
final.contigs.fa.metabat-bins-.86	k__Bacteria;p__Bacteroidetes;c__Sphingobacteriia;o__Sphingobacteriales	f__Chitinophagaceae;g__Sediminibacterium	39.8	1.63	2159	0.93	11	14	45.4	3.4	5.88	1.99	4897	1461	28.06	3.45	33.33	9	0	UID2592
final.contigs.fa.metabat-bins-.53	k__Bacteria;p__Bacteroidetes;c__Sphingobacteriia;o__Sphingobacteriales;f__Saprospiraceae	g__Haliscomenobacter;s__Haliscomenobacter_hydrossis	37.6	0.86	1049	0.93	11	3	47.9	2.7	7.72	0.75	5988	665	28.01	0	0	23	0	UID2603
final.contigs.fa.metabat-bins-.157	k__Bacteria;p__Planctomycetes;c__Planctomycetia;o__Planctomycetales;f__Planctomycetaceae	g__Rhodopirellula	52.7	1.82	2526	0.91	11	8	55.3	2.1	6.9	0.99	5958	1082	27.82	2.41	0	11	0	UID2986
final.contigs.fa.metabat-bins-.216	k__Bacteria;p__Proteobacteria;c__Betaproteobacteria;o__Burkholderiales;f__Comamonadaceae	g__Hylemonella;s__Hylemonella_gracilis	54.7	0.81	984	0.95	11	39	65	2.8	5.47	1.13	5123	1043	27.65	0	0	7	0	UID4119
final.contigs.fa.metabat-bins-.274	k__Bacteria;p__Proteobacteria;c__Betaproteobacteria;o__Burkholderiales	f__Alcaligenaceae	53	0.95	1144	0.93	11	31	56.9	10.1	3.87	1.6	3603	1513	27.59	0	0	6	0	UID4157
final.contigs.fa.metabat-bins-.212	k__Bacteria;p__Bacteroidetes;c__Flavobacteriia;o__Flavobacteriales;f__Cryomorphaceae	g__Fluviicola;s__Fluviicola_taffensis	36.7	0.7	732	0.92	11	2	35.3	1.2	4.63	0.01	4130	2	26.71	1.72	0	2	1	UID2813
final.contigs.fa.metabat-bins-.150	k__Bacteria;p__Verrucomicrobia;c__Verrucomicrobiae;o__Verrucomicrobiales;f__Verrucomicrobiaceae	unresolved	48.1	5.74	8752	0.94	11	6	56.1	6	3.57	2.09	3236	1515	26.42	10.27	0	14	6	UID3054
final.contigs.fa.metabat-bins-.3	k__Bacteria;p__Proteobacteria;c__Betaproteobacteria;o__Neisseriales;f__Neisseriaceae	unresolved	53.1	1.83	2158	0.86	11	59	52.9	4	2.4	0.63	2470	609	25.86	3.45	0	1	0	UID3892
final.contigs.fa.metabat-bins-.173	k__Bacteria;p__Proteobacteria	g__Bdellovibrio;s__Bdellovibrio_bacteriovorus	56.2	1.06	1294	0.89	11	2147	53.9	11.1	4.29	1.75	4063	1634	25.78	0.63	0	13	4	UID3298
final.contigs.fa.metabat-bins-.165	k__Bacteria;p__Proteobacteria;c__Betaproteobacteria;o__Burkholderiales;f__Comamonadaceae	unresolved	59.5	1.65	2099	0.91	11	38	65	2.8	5.52	1.11	5169	1017	25.69	5.17	0	4	0	UID4120
final.contigs.fa.metabat-bins-.269	k__Archaea	k__Archaea	56.8	0.78	987	0.91	11	5656	49.3	13	3.76	1.82	3560	1651	25.31	6.9	0	3	1	UID1
final.contigs.fa.metabat-bins-.247	k__Bacteria;p__Bacteroidetes;c__Sphingobacteriia;o__Sphingobacteriales;f__Chitinophagaceae	unresolved	40.5	0.77	954	0.91	11	4	46.7	1.7	6.09	1.77	5098	1412	25.08	0.16	0	7	1	UID2598
final.contigs.fa.metabat-bins-.69	k__Bacteria;p__Bacteroidetes;c__Flavobacteriia;o__Flavobacteriales;f__Cryomorphaceae	g__Fluviicola;s__Fluviicola_taffensis	36.2	0.69	837	0.94	11	2	35.3	1.2	4.63	0.01	4130	2	24.61	0	0	15	0	UID2813
final.contigs.fa.metabat-bins-.209	k__Archaea	k__Archaea	44.5	0.77	916	0.93	11	5656	49.3	13	3.76	1.82	3560	1651	24.45	0	0	3	0	UID1
final.contigs.fa.metabat-bins-.270	k__Bacteria	k__Bacteria	58.4	2.55	2991	0.85	11	5656	49.3	13	3.76	1.82	3560	1651	24.2	2.41	0	6	0	UID1
final.contigs.fa.metabat-bins-.91	k__Bacteria;p__Proteobacteria;c__Alphaproteobacteria;o__Sphingomonadales	f__Sphingomonadaceae;g__Sandarakinorhabdus;s__Sandarakinorhabdus_limnophila	63.2	1.05	1261	0.92	11	31	63.1	6	3.59	0.89	3443	805	23.46	3.45	0	21	0	UID3308
final.contigs.fa.metabat-bins-.234	k__Bacteria;p__Proteobacteria;c__Betaproteobacteria;o__Burkholderiales	f__Oxalobacteraceae	45.3	4.59	6736	0.93	11	107	64.3	4.7	6.61	1.57	6064	1445	23.31	5.02	6.67	1	8	UID4002
final.contigs.fa.metabat-bins-.194	k__Bacteria;p__Actinobacteria;c__Actinobacteria;o__Actinomycetales;f__Streptomycetaceae	f__Sporichthyaceae;g__Sporichthya;s__Sporichthya_polymorpha	46.5	0.73	855	0.97	11	60	71.7	1.3	7.98	1.25	7095	1102	23.28	0	0	2	0	UID2048
final.contigs.fa.metabat-bins-.275	k__Archaea	k__Archaea	59.7	2.6	3265	0.84	11	5656	49.3	13	3.76	1.82	3560	1651	22.41	5.17	0	11	0	UID1
final.contigs.fa.metabat-bins-.93	k__Bacteria	k__Bacteria	51	6.18	8917	0.87	4	5656	49.3	13	3.76	1.82	3560	1651	22.3	7.45	2.7	18	14	UID1
final.contigs.fa.metabat-bins-.189	k__Bacteria;p__Proteobacteria;c__Betaproteobacteria;o__Burkholderiales	f__Comamonadaceae	54.6	0.65	818	0.94	11	50	65.7	3.2	5.28	1.29	4947	1185	22.18	0	0	8	0	UID4109
final.contigs.fa.metabat-bins-.256	k__Bacteria;p__Verrucomicrobia;c__Verrucomicrobiae;o__Verrucomicrobiales;f__Verrucomicrobiaceae	unresolved	46.8	7.68	12875	0.93	11	6	56.1	6	3.57	2.09	3236	1515	22.01	7.52	0	13	7	UID3054
final.contigs.fa.metabat-bins-.282	k__Bacteria	p__Planctomycetes;c__Planctomycetia;o__Planctomycetales;f__Planctomycetaceae	61	3.46	4218	0.84	4	88	44.2	7.8	2.42	2.19	2142	1852	21.41	1.36	0	10	4	UID2982
final.contigs.fa.metabat-bins-.272	k__Bacteria	k__Bacteria	58.6	2.34	2751	0.9	11	5656	49.3	13	3.76	1.82	3560	1651	21.32	0.47	33.33	7	3	UID1
final.contigs.fa.metabat-bins-.196	k__Bacteria;p__Proteobacteria;c__Alphaproteobacteria;o__Rhodobacterales;f__Rhodobacteraceae;g__Rhodobacter	s__	57.9	0.76	980	0.89	11	2	61.8	3.3	3.47	0.04	3466	14	21.24	0	0	8	0	UID3347
final.contigs.fa.metabat-bins-.87	k__Bacteria;p__Proteobacteria;c__Betaproteobacteria;o__Burkholderiales	f__Burkholderiaceae;g__Limnobacter;s__	53.1	0.79	1038	0.94	11	54	65.4	3.7	5.17	1.31	4848	1196	21.16	0	0	5	0	UID4105
final.contigs.fa.metabat-bins-.31	k__Bacteria;p__Proteobacteria;c__Betaproteobacteria;o__Burkholderiales;f__Comamonadaceae	g__Rhodoferax;s__Rhodoferax_ferrireducens	52	0.71	858	0.95	11	5	61.6	1.9	5.14	0.49	4883	444	20.69	0	0	2	0	UID4131
final.contigs.fa.metabat-bins-.162	k__Bacteria;p__Bacteroidetes;c__Flavobacteriia;o__Flavobacteriales	f__Cryomorphaceae	41.8	0.93	1097	0.96	11	126	35.5	3.8	3.49	1.06	3192	919	20.61	0	0	4	0	UID2812
final.contigs.fa.metabat-bins-.115	k__Archaea	k__Archaea	48.1	0.69	858	0.95	11	5656	49.3	13	3.76	1.82	3560	1651	20.38	0.16	0	7	0	UID1
final.contigs.fa.metabat-bins-.169	k__Bacteria;p__Proteobacteria;c__Betaproteobacteria;o__Burkholderiales;f__Comamonadaceae	g__Polaromonas;s__	50.9	0.88	1199	0.93	11	5	61.6	1.9	5.14	0.49	4883	444	19.33	1.72	0	9	1	UID4131
final.contigs.fa.metabat-bins-.188	k__Bacteria;p__Spirochaetes;c__Spirochaetia	p__Elusimicrobia;c__Candidatus_Endomicrobium;o__Candidatus_Endomicrobium;f__Candidatus_Endomicrobium;g__Candidatus_Endomicrobium;s__	57	0.85	1105	0.92	11	72	39	10.4	2.61	1.03	2441	953	18.97	7.76	0	3	0	UID2496
final.contigs.fa.metabat-bins-.77	k__Bacteria;p__Proteobacteria;c__Alphaproteobacteria;o__Rickettsiales;f__Pelagibacteraceae	unresolved	28.9	0.62	833	0.94	11	18	29.4	0.7	1.34	0.08	1452	72	18.87	1.72	0	8	0	UID3864
final.contigs.fa.metabat-bins-.177	k__Archaea	k__Archaea	37.7	1.53	2429	0.93	11	5656	49.3	13	3.76	1.82	3560	1651	17.93	2.19	0	5	9	UID1
final.contigs.fa.metabat-bins-.273	k__Bacteria	p__Verrucomicrobia	49.5	0.8	1034	0.9	11	77	42.9	7.1	1.87	1.67	1671	1382	17.69	0	0	3	0	UID2993
final.contigs.fa.metabat-bins-.15	k__Bacteria;p__Proteobacteria;c__Betaproteobacteria;o__Burkholderiales;f__Comamonadaceae	g__Polaromonas;s__	57.7	0.79	908	0.9	11	5	61.6	1.9	5.14	0.49	4883	444	17.51	0	0	6	0	UID4131
final.contigs.fa.metabat-bins-.127	k__Bacteria;p__Actinobacteria;c__Actinobacteria	o__Acidimicrobiales;f__Acidimicrobiaceae;g__Acidimicrobium;s__Acidimicrobium_ferrooxidans	51	0.54	664	0.96	11	701	64.9	6.8	4.5	2.15	4176	1972	16.72	5.17	50	1	0	UID1455
final.contigs.fa.metabat-bins-.2	k__Bacteria;p__Cyanobacteria;c__Nostocales;o__Nostocales;f__Nostocaceae;g__Anabaena	s__Anabaena_circinalis	33.5	3.46	4320	0.64	11	7	38.7	1.1	4.91	1.22	4620	1027	16.52	0	0	8	0	UID2239
final.contigs.fa.metabat-bins-.246	k__Bacteria;p__Proteobacteria;c__Betaproteobacteria;o__Burkholderiales;f__Comamonadaceae	g__Rhodoferax;s__Rhodoferax_ferrireducens	58.7	0.49	602	0.92	11	5	61.6	1.9	5.14	0.49	4883	444	16.38	0	0	3	0	UID4131
final.contigs.fa.metabat-bins-.8	k__Bacteria;p__Cyanobacteria;c__Oscillatoriales;o__Oscillatoriales;f__Planktothrix;g__Planktothrix	s__	39.8	1.02	1062	0.86	11	6	39.1	0.3	5.43	0.19	4812	225	16.38	0	0	3	0	UID2258
final.contigs.fa.metabat-bins-.154	k__Bacteria;p__Bacteroidetes;c__Flavobacteriia;o__Flavobacteriales;f__Cryomorphaceae	g__Fluviicola;s__Fluviicola_taffensis	44.3	0.49	527	0.96	11	2	35.3	1.2	4.63	0.01	4130	2	16.3	0	0	3	0	UID2813
final.contigs.fa.metabat-bins-.288	k__Bacteria;p__Bacteroidetes;c__Cytophagia;o__Cytophagales;f__Cytophagaceae	g__Emticicia;s__Emticicia_oligotrophica	38.4	1.01	1245	0.91	11	2	38	2.4	4.64	0.58	4015	350	15.15	0.16	0	6	1	UID2976
final.contigs.fa.metabat-bins-.268	k__Bacteria;p__Proteobacteria;c__Betaproteobacteria;o__Burkholderiales;f__Comamonadaceae	g__Polaromonas;s__	57.2	0.87	1163	0.91	11	5	61.6	1.9	5.14	0.49	4883	444	14.89	2.04	0	5	2	UID4131
final.contigs.fa.metabat-bins-.117	k__Bacteria;p__Actinobacteria;c__Actinobacteria;o__Actinomycetales;f__Microbacteriaceae	g__Candidatus_Aquiluna;s__	41.7	1.34	1419	0.83	11	2	51.6	0.1	1.4	0.04	1409	1	14.42	1.72	0	2	1	UID1595
final.contigs.fa.metabat-bins-.83	k__Bacteria;p__Chloroflexi	unresolved	54.6	2.04	2859	0.9	11	14	58.5	4.8	4.71	1.04	3933	717	14.42	3.45	0	5	0	UID2309
final.contigs.fa.metabat-bins-.10	k__Bacteria;p__Cyanobacteria;c__Nostocales;o__Nostocales;f__Nostocaceae;g__Anabaena	s__Anabaena_circinalis	37.7	2.77	3334	0.72	11	7	38.7	1.1	4.91	1.22	4620	1027	14.26	0	0	6	0	UID2239
final.contigs.fa.metabat-bins-.255	k__Bacteria;p__Bacteroidetes;c__Sphingobacteriia;o__Sphingobacteriales;f__Sphingobacteriaceae;g__Pedobacter	unresolved	35.4	0.28	366	0.94	11	4	39.5	4.2	4.9	0.65	4240	612	13.87	0	0	6	0	UID2608
final.contigs.fa.metabat-bins-.240	k__Bacteria;p__Proteobacteria;c__Betaproteobacteria;o__Burkholderiales;f__Oxalobacteraceae	unresolved	37.4	2.16	3387	0.93	11	16	60.6	5.2	5.27	1.42	4694	1220	13.82	0.47	0	8	3	UID4089
final.contigs.fa.metabat-bins-.204	k__Bacteria;p__Actinobacteria;c__Actinobacteria;o__Actinomycetales;f__Streptomycetaceae	f__Catenulisporaceae;g__Catenulispora;s__Catenulispora_acidiphila	44	0.26	311	0.96	11	2	70	0.2	10.19	0.27	8926	200	13.79	1.72	0	1	0	UID2103
final.contigs.fa.metabat-bins-.64	k__Bacteria;p__Actinobacteria;c__Actinobacteria;o__Actinomycetales;f__Streptomycetaceae	unresolved	48.1	0.5	607	0.96	11	59	71.7	1.3	8.02	1.22	7126	1085	13.79	0	0	2	0	UID2049
final.contigs.fa.metabat-bins-.200	k__Bacteria	k__Bacteria	51.3	1.71	2244	0.87	11	5656	49.3	13	3.76	1.82	3560	1651	13.64	0.94	0	9	4	UID1
final.contigs.fa.metabat-bins-.231	k__Bacteria;p__Proteobacteria;c__Betaproteobacteria;o__Burkholderiales;f__Comamonadaceae	g__Polaromonas;s__	59.7	1.29	1647	0.86	11	5	61.6	1.9	5.14	0.49	4883	444	13.28	0.16	0	11	1	UID4131
final.contigs.fa.metabat-bins-.82	k__Bacteria;p__Verrucomicrobia;c__Opitutae;o__Opitutales;f__Opitutaceae	g__Opitutus;s__Opitutus_terrae	62.1	0.59	678	0.9	11	3	64	1	6.82	0.62	5602	638	13.09	1.72	0	14	0	UID3051
final.contigs.fa.metabat-bins-.11	k__Bacteria;p__Proteobacteria;c__Alphaproteobacteria;o__Caulobacterales;f__Caulobacteraceae;g__Brevundimonas	s__	64.9	1.05	1367	0.89	11	3	66.9	0.2	3.38	0.2	3393	211	12.54	0.47	0	10	2	UID3442
final.contigs.fa.metabat-bins-.147	k__Bacteria;p__Bacteroidetes	unresolved	40.4	0.78	1050	0.92	11	350	41.2	6	3.96	1.37	3461	1110	12.52	0.31	0	16	2	UID2605
final.contigs.fa.metabat-bins-.97	NA	unresolved	45.8	0.82	969	0.96	11	NA	NA	NA	NA	NA	NA	NA	12.41	0	0	0	0	NA
final.contigs.fa.metabat-bins-.253	k__Bacteria;p__Actinobacteria;c__Actinobacteria;o__Actinomycetales;f__Streptomycetaceae	f__Sporichthyaceae;g__Sporichthya;s__Sporichthya_polymorpha	41.5	0.35	451	0.94	11	60	71.7	1.3	7.98	1.25	7095	1102	12.38	0	0	3	0	UID2048
final.contigs.fa.metabat-bins-.225	k__Bacteria;p__Cyanobacteria;c__Chroococcales;o__Chroococcales;f__Cyanobium	f__Synechococcus;g__Synechococcus;s__	59.1	1.5	1911	0.91	11	4	65.6	3.3	2.77	0.4	2976	313	12.07	0	0	4	0	UID2162
final.contigs.fa.metabat-bins-.9	k__Bacteria;p__Cyanobacteria;c__Oscillatoriales;o__Oscillatoriales;f__Planktothrix;g__Planktothrix	s__	39.7	0.58	606	0.85	11	6	39.1	0.3	5.43	0.19	4812	225	12.07	0	0	9	0	UID2258
final.contigs.fa.metabat-bins-.239	k__Bacteria;p__Actinobacteria;c__Actinobacteria;o__Actinomycetales;f__Mycobacteriaceae;g__Mycobacterium	s__	55.4	0.65	882	0.91	11	3	66.7	0.5	6.95	0.63	6763	664	11.21	2.59	0	2	0	UID1880
final.contigs.fa.metabat-bins-.248	k__Archaea	k__Archaea	29	0.46	584	0.93	11	5656	49.3	13	3.76	1.82	3560	1651	10.72	1.72	0	2	5	UID1
final.contigs.fa.metabat-bins-.37	k__Bacteria;p__Bacteroidetes;c__Sphingobacteriia;o__Sphingobacteriales	f__Chitinophagaceae;g__Sediminibacterium	51	0.58	809	0.9	11	14	45.4	3.4	5.88	1.99	4897	1461	10.66	0	0	4	0	UID2592
final.contigs.fa.metabat-bins-.42	k__Archaea;p__Euryarchaeota	unresolved	48.2	1.21	1565	0.89	11	148	51.2	12.4	2.86	1.05	2911	998	10.53	3.92	4.17	1	10	UID3
final.contigs.fa.metabat-bins-.242	k__Bacteria;p__Verrucomicrobia;c__Verrucomicrobiae;o__Verrucomicrobiales;f__Verrucomicrobiaceae	unresolved	55.3	0.4	416	0.91	11	6	56.1	6	3.57	2.09	3236	1515	10.5	0	0	2	0	UID3054
final.contigs.fa.metabat-bins-.190	k__Bacteria;p__Proteobacteria;c__Betaproteobacteria;o__Burkholderiales;f__Comamonadaceae	g__Rhodoferax;s__Rhodoferax_ferrireducens	58.6	0.32	411	0.95	11	5	61.6	1.9	5.14	0.49	4883	444	10.34	0	0	1	0	UID4131
final.contigs.fa.metabat-bins-.208	NA	unresolved	60.6	0.41	514	0.93	11	NA	NA	NA	NA	NA	NA	NA	10.34	0	0	0	0	NA
final.contigs.fa.metabat-bins-.35	k__Bacteria;p__Proteobacteria;c__Alphaproteobacteria;o__Caulobacterales;f__Caulobacteraceae;g__Brevundimonas	s__	62.1	0.73	898	0.89	11	3	66.9	0.2	3.38	0.2	3393	211	10.28	0.16	0	6	0	UID3442
final.contigs.fa.metabat-bins-.218	k__Bacteria;p__Actinobacteria;c__Actinobacteria	o__Acidimicrobiales;f__Acidimicrobiaceae;g__Acidimicrobium;s__Acidimicrobium_ferrooxidans	51.6	1.17	1435	0.91	11	701	64.9	6.8	4.5	2.15	4176	1972	10.27	0	0	4	0	UID1455
final.contigs.fa.metabat-bins-.41	k__Bacteria;p__Bacteroidetes;c__Flavobacteriia;o__Flavobacteriales;f__Flavobacteriaceae;g__Flavobacterium	s__Flavobacterium_psychrophilum	42	1.84	2326	0.95	11	14	34.3	0.8	4.19	1.02	3736	817	9.62	3.79	0	5	8	UID2832
final.contigs.fa.metabat-bins-.136	NA	unresolved	60	1.16	1621	0.88	11	NA	NA	NA	NA	NA	NA	NA	9.48	0	0	0	0	NA
final.contigs.fa.metabat-bins-.158	k__Bacteria;p__Actinobacteria;c__Actinobacteria	o__Acidimicrobiales;f__Acidimicrobiaceae;g__Acidimicrobium;s__Acidimicrobium_ferrooxidans	50.9	0.25	307	0.97	11	701	64.9	6.8	4.5	2.15	4176	1972	9.48	0	0	2	0	UID1455
final.contigs.fa.metabat-bins-.81	k__Archaea;p__Crenarchaeota;c__Thermoprotei;o__Thermoproteales	f__Thermoproteaceae	45.3	3.37	3982	0.8	11	13	53	5.8	2.09	0.24	2345	331	9.15	1.44	0	3	6	UID187
final.contigs.fa.metabat-bins-.153	k__Bacteria;p__Proteobacteria;c__Deltaproteobacteria;o__Myxococcales	f__Kofleriaceae;g__Haliangium;s__Haliangium_ochraceum	61.8	0.84	878	0.95	11	8	71.8	2.9	7.57	2.48	6206	1737	8.93	1.72	0	12	0	UID3291
final.contigs.fa.metabat-bins-.167	NA	unresolved	32.6	0.96	1488	0.93	11	NA	NA	NA	NA	NA	NA	NA	8.62	0	0	0	0	NA
final.contigs.fa.metabat-bins-.222	k__Bacteria;p__Cyanobacteria;c__Chroococcales;o__Chroococcales;f__Cyanobium	f__Synechococcus;g__Synechococcus;s__	48.5	0.25	317	0.95	11	4	65.6	3.3	2.77	0.4	2976	313	8.62	0	0	2	0	UID2162
final.contigs.fa.metabat-bins-.54	k__Bacteria;p__Proteobacteria;c__Alphaproteobacteria;o__Sphingomonadales	f__Sphingomonadaceae;g__Sphingopyxis;s__Sphingopyxis_baekryungensis	41.6	1.02	1387	0.89	11	12	64	1.6	3.6	0.7	3448	533	8.62	0	0	4	0	UID3318
final.contigs.fa.metabat-bins-.174	k__Archaea	k__Archaea	45.3	2.89	4473	0.93	11	5656	49.3	13	3.76	1.82	3560	1651	7.99	0.31	0	3	2	UID1
final.contigs.fa.metabat-bins-.257	k__Archaea;p__Euryarchaeota;c__Methanobacteria	o__Methanobacteriales;f__Methanobacteriaceae	40.5	3.53	7233	0.51	11	13	36.8	9.9	2.01	0.49	1956	380	7.87	0.16	100	5	1	UID36
final.contigs.fa.metabat-bins-.76	k__Archaea	k__Archaea	48.1	5.53	12891	0.58	11	5656	49.3	13	3.76	1.82	3560	1651	7.87	0	0	4	0	UID1
final.contigs.fa.metabat-bins-.233	k__Archaea	k__Archaea	43	4.86	7919	0.94	11	5656	49.3	13	3.76	1.82	3560	1651	7.68	0.86	0	4	0	UID1
final.contigs.fa.metabat-bins-.241	k__Bacteria;p__Actinobacteria;c__Actinobacteria;o__Actinomycetales;f__Streptomycetaceae	f__Sporichthyaceae;g__Sporichthya;s__Sporichthya_polymorpha	44.7	3.25	3596	0.94	11	60	71.7	1.3	7.98	1.25	7095	1102	7.59	0	0	2	0	UID2048
final.contigs.fa.metabat-bins-.36	k__Bacteria;p__Proteobacteria;c__Betaproteobacteria;o__Burkholderiales;f__Oxalobacteraceae	g__Herminiimonas;s__Herminiimonas_arsenicoxydans	41	5.73	8898	0.94	11	6	58.9	3.6	4.81	0.79	4372	593	7.26	0	0	6	0	UID4099
final.contigs.fa.metabat-bins-.113	k__Bacteria;p__Proteobacteria;c__Betaproteobacteria;o__Burkholderiales;f__Oxalobacteraceae	unresolved	35.5	0.93	1399	0.93	11	14	62.1	3.8	5.67	1.02	5057	802	5.78	0	0	5	0	UID4091
final.contigs.fa.metabat-bins-.224	k__Archaea	k__Archaea	33.9	3.02	4561	0.94	11	5656	49.3	13	3.76	1.82	3560	1651	5.33	1.72	0	1	0	UID1
final.contigs.fa.metabat-bins-.51	k__Archaea	k__Archaea	50.8	0.92	980	0.91	11	5656	49.3	13	3.76	1.82	3560	1651	5.2	1.88	28	4	5	UID1
final.contigs.fa.metabat-bins-.123	NA	unresolved	63.8	0.38	448	0.89	11	NA	NA	NA	NA	NA	NA	NA	5.17	0	0	0	0	NA
final.contigs.fa.metabat-bins-.124	NA	unresolved	65.2	0.27	286	0.91	11	NA	NA	NA	NA	NA	NA	NA	5.17	0	0	0	0	NA
final.contigs.fa.metabat-bins-.98	k__Bacteria;p__Bacteroidetes;c__Cytophagia;o__Cytophagales;f__Cytophagaceae	g__Emticicia;s__Emticicia_oligotrophica	37.5	1.19	1850	0.94	11	2	38	2.4	4.64	0.58	4015	350	5.17	0	0	1	0	UID2976
final.contigs.fa.metabat-bins-.133	k__Bacteria;p__Cyanobacteria	unresolved	39.6	1.35	2086	0.95	11	125	44.6	8.5	4.79	2.1	4457	1697	4.94	0	0	6	0	UID2147
final.contigs.fa.metabat-bins-.166	k__Bacteria;p__Cyanobacteria;c__Chroococcales;o__Chroococcales;f__Cyanothece;g__Cyanothece	s__	34.8	1.21	1774	0.94	11	3	37.5	0.6	5.6	0.2	5683	601	4.47	5.17	0	2	0	UID2221
final.contigs.fa.metabat-bins-.187	k__Bacteria;p__Bacteroidetes;c__Flavobacteriia;o__Flavobacteriales;f__Cryomorphaceae	g__Fluviicola;s__Fluviicola_taffensis	37.4	0.64	896	0.94	11	2	35.3	1.2	4.63	0.01	4130	2	4.31	0	0	3	0	UID2813
final.contigs.fa.metabat-bins-.265	k__Bacteria;p__Proteobacteria;c__Betaproteobacteria;o__Burkholderiales;f__Comamonadaceae	g__Rhodoferax;s__Rhodoferax_ferrireducens	62.1	0.68	833	0.91	11	5	61.6	1.9	5.14	0.49	4883	444	4.31	1.72	0	1	0	UID4131
final.contigs.fa.metabat-bins-.156	NA	unresolved	35.9	0.94	1449	0.93	11	NA	NA	NA	NA	NA	NA	NA	3.79	0	0	0	0	NA
final.contigs.fa.metabat-bins-.178	NA	unresolved	29.6	4.6	5307	0.9	11	NA	NA	NA	NA	NA	NA	NA	3.79	13.42	4.31	0	9	NA
final.contigs.fa.metabat-bins-.102	k__Bacteria;p__Proteobacteria;c__Betaproteobacteria;o__Burkholderiales;f__Comamonadaceae	g__Ottowia;s__Ottowia_thiooxydans	41.8	0.48	553	0.93	11	3	65.5	5	5.34	1.25	5077	1105	3.76	0	0	2	0	UID4129
final.contigs.fa.metabat-bins-.62	k__Archaea	k__Archaea	36.8	1.32	1861	0.92	11	5656	49.3	13	3.76	1.82	3560	1651	3.76	1.72	0	3	0	UID1
final.contigs.fa.metabat-bins-.175	k__Bacteria;p__Actinobacteria;c__Actinobacteria;o__Actinomycetales;f__Streptomycetaceae	f__Sporichthyaceae;g__Sporichthya;s__Sporichthya_polymorpha	57.7	0.88	1080	0.9	11	60	71.7	1.3	7.98	1.25	7095	1102	3.7	0	0	5	0	UID2048
final.contigs.fa.metabat-bins-.100	k__Archaea	k__Archaea	41.5	0.55	576	0.93	11	5656	49.3	13	3.76	1.82	3560	1651	3.64	0.94	0	4	6	UID1
final.contigs.fa.metabat-bins-.161	k__Archaea	k__Archaea	45	0.42	429	0.91	11	5656	49.3	13	3.76	1.82	3560	1651	3.64	0	0	10	0	UID1
final.contigs.fa.metabat-bins-.92	NA	unresolved	35.5	1.59	2551	0.94	11	NA	NA	NA	NA	NA	NA	NA	3.61	8.62	0	0	0	NA
final.contigs.fa.metabat-bins-.13	k__Bacteria;p__Proteobacteria;c__Betaproteobacteria;o__Burkholderiales;f__Comamonadaceae	g__Variovorax;s__	56.5	0.6	694	0.89	11	10	66.4	2.9	6.37	1.03	6034	934	3.53	0.16	100	4	1	UID4122
final.contigs.fa.metabat-bins-.110	k__Bacteria;p__Bacteroidetes;c__Sphingobacteriia;o__Sphingobacteriales;f__Chitinophagaceae;g__Sediminibacterium	s__	37.4	1.23	1915	0.93	11	3	43.4	3	3.57	0.25	3223	150	3.45	0	0	2	0	UID2596
final.contigs.fa.metabat-bins-.168	k__Bacteria;p__Proteobacteria;c__Epsilonproteobacteria;o__Campylobacterales;f__Helicobacteraceae;g__Helicobacter	s__Helicobacter_hepaticus	41.9	2.21	4706	0.48	11	2	37.2	1.3	1.99	0.19	2172	252	3.45	0	0	1	0	UID3130
final.contigs.fa.metabat-bins-.65	NA	unresolved	30.9	0.7	1052	0.92	11	NA	NA	NA	NA	NA	NA	NA	3.45	1.72	0	0	0	NA
final.contigs.fa.metabat-bins-.95	NA	unresolved	55.7	1.01	1117	0.93	11	NA	NA	NA	NA	NA	NA	NA	3.45	0	0	0	0	NA
final.contigs.fa.metabat-bins-.38	k__Archaea	k__Archaea	44.8	4.68	10466	0.53	11	5656	49.3	13	3.76	1.82	3560	1651	3.24	0.16	0	4	0	UID1
final.contigs.fa.metabat-bins-.25	k__Bacteria;p__Proteobacteria;c__Alphaproteobacteria;o__Caulobacterales;f__Caulobacteraceae;g__Brevundimonas	s__	64	0.78	1021	0.89	11	3	66.9	0.2	3.38	0.2	3393	211	3.13	0	0	8	0	UID3442
final.contigs.fa.metabat-bins-.227	k__Archaea	k__Archaea	39.6	0.44	557	0.93	11	5656	49.3	13	3.76	1.82	3560	1651	2.26	0.78	0	3	5	UID1
final.contigs.fa.metabat-bins-.121	k__Archaea	k__Archaea	49.7	2.88	6775	0.6	11	5656	49.3	13	3.76	1.82	3560	1651	2.12	0.16	0	7	0	UID1
final.contigs.fa.metabat-bins-.114	k__Archaea;p__Crenarchaeota;c__Thermoprotei;o__Thermoproteales	f__Thermofilaceae;g__Thermofilum;s__Thermofilum_pendens	63	0.3	376	0.91	11	13	53	5.8	2.09	0.24	2345	331	2.04	0	0	2	0	UID187
final.contigs.fa.metabat-bins-.215	k__Archaea	k__Archaea	50.4	0.34	409	0.94	11	5656	49.3	13	3.76	1.82	3560	1651	1.91	0.78	0	3	5	UID1
final.contigs.fa.metabat-bins-.67	k__Archaea	k__Archaea	41.7	4.28	5961	0.86	11	5656	49.3	13	3.76	1.82	3560	1651	1.91	0.63	25	5	4	UID1
final.contigs.fa.metabat-bins-.112	NA	unresolved	52.2	0.27	341	0.94	11	NA	NA	NA	NA	NA	NA	NA	1.72	0	0	0	0	NA
final.contigs.fa.metabat-bins-.128	NA	unresolved	35.2	0.65	781	0.96	11	NA	NA	NA	NA	NA	NA	NA	1.72	0	0	0	0	NA
final.contigs.fa.metabat-bins-.130	NA	unresolved	37.8	0.78	1114	0.95	11	NA	NA	NA	NA	NA	NA	NA	1.72	0	0	0	0	NA
final.contigs.fa.metabat-bins-.26	NA	unresolved	37.4	0.91	1438	0.93	11	NA	NA	NA	NA	NA	NA	NA	1.72	0	0	0	0	NA
final.contigs.fa.metabat-bins-.283	NA	unresolved	58.2	0.33	334	0.92	11	NA	NA	NA	NA	NA	NA	NA	1.72	0	0	0	0	NA
final.contigs.fa.metabat-bins-.285	k__Bacteria;p__Proteobacteria;c__Deltaproteobacteria;o__Myxococcales	f__Kofleriaceae;g__Haliangium;s__Haliangium_ochraceum	66.3	0.59	637	0.89	11	8	71.8	2.9	7.57	2.48	6206	1737	1.72	0	0	2	0	UID3291
final.contigs.fa.metabat-bins-.43	NA	unresolved	36.5	1.45	2247	0.93	11	NA	NA	NA	NA	NA	NA	NA	1.72	0	0	0	0	NA
final.contigs.fa.metabat-bins-.47	NA	unresolved	31.8	0.24	343	0.94	11	NA	NA	NA	NA	NA	NA	NA	1.72	0	0	0	0	NA
final.contigs.fa.metabat-bins-.72	NA	unresolved	36.6	1.1	1693	0.94	11	NA	NA	NA	NA	NA	NA	NA	1.72	5.17	0	0	0	NA
final.contigs.fa.metabat-bins-.75	NA	unresolved	33.3	0.77	1217	0.94	11	NA	NA	NA	NA	NA	NA	NA	1.72	0	0	0	0	NA
final.contigs.fa.metabat-bins-.88	k__Archaea	k__Archaea	36.6	1.3	1827	0.94	11	5656	49.3	13	3.76	1.82	3560	1651	1	0	0	2	0	UID1
final.contigs.fa.metabat-bins-.195	k__Archaea;p__Crenarchaeota;c__Thermoprotei;o__Thermoproteales;f__Thermoproteaceae	g__Caldivirga;s__Caldivirga_maquilingensis	38.3	0.63	764	0.89	11	3	43.6	1.3	2.25	0.13	2323	239	0.94	1.25	0	1	4	UID197
final.contigs.fa.metabat-bins-.104	k__Archaea;p__Crenarchaeota;c__Thermoprotei;o__Desulfurococcales;f__Desulfurococcaceae	g__Thermogladius;s__Thermogladius_cellulolyticus	44.7	3.17	7166	0.53	11	7	49.5	4.7	1.34	0.03	1472	34	0.86	0	0	1	0	UID174
final.contigs.fa.metabat-bins-.55	NA	unresolved	65.2	0.62	741	0.89	11	NA	NA	NA	NA	NA	NA	NA	0.86	0	0	0	0	NA
final.contigs.fa.metabat-bins-.237	k__Archaea	k__Archaea	51.4	0.43	518	0.94	11	5656	49.3	13	3.76	1.82	3560	1651	0.47	0	0	2	0	UID1
final.contigs.fa.metabat-bins-.179	NA	unresolved	40.9	0.26	315	0.93	11	NA	NA	NA	NA	NA	NA	NA	0.34	0	0	0	0	NA
final.contigs.fa.metabat-bins-.223	NA	unresolved	37.5	1.72	2354	0.35	11	NA	NA	NA	NA	NA	NA	NA	0.34	0	0	0	0	NA
final.contigs.fa.metabat-bins-.119	k__Archaea;p__Crenarchaeota;c__Thermoprotei;o__Thermoproteales	f__Thermoproteaceae	37.2	0.95	1262	0.94	11	13	53	5.8	2.09	0.24	2345	331	0.31	0	0	1	0	UID187
final.contigs.fa.metabat-bins-.163	k__Archaea	k__Archaea	41.2	1	1562	0.95	11	5656	49.3	13	3.76	1.82	3560	1651	0.31	0	0	2	0	UID1
final.contigs.fa.metabat-bins-.84	k__Archaea	k__Archaea	49.7	0.38	538	0.91	11	5656	49.3	13	3.76	1.82	3560	1651	0.31	0	0	2	0	UID1
final.contigs.fa.metabat-bins-.90	k__Archaea	k__Archaea	42.9	1.39	2156	0.94	11	5656	49.3	13	3.76	1.82	3560	1651	0.31	0	0	2	1	UID1
final.contigs.fa.metabat-bins-.140	NA	unresolved	64.3	0.3	406	0.89	11	NA	NA	NA	NA	NA	NA	NA	0	0	0	0	0	NA
final.contigs.fa.metabat-bins-.142	k__Archaea	k__Archaea	40.7	0.26	275	0.91	11	5656	49.3	13	3.76	1.82	3560	1651	0	0	0	1	0	UID1
final.contigs.fa.metabat-bins-.159	NA	unresolved	42.1	0.54	888	0.95	11	NA	NA	NA	NA	NA	NA	NA	0	0	0	0	0	NA
final.contigs.fa.metabat-bins-.184	NA	unresolved	38.2	0.93	1378	0.96	11	NA	NA	NA	NA	NA	NA	NA	0	0	0	0	1	NA
final.contigs.fa.metabat-bins-.185	NA	unresolved	31.4	0.33	385	0.96	11	NA	NA	NA	NA	NA	NA	NA	0	0	0	0	0	NA
final.contigs.fa.metabat-bins-.20	NA	unresolved	53.5	0.31	391	0.88	11	NA	NA	NA	NA	NA	NA	NA	0	0	0	0	0	NA
final.contigs.fa.metabat-bins-.243	NA	unresolved	44.8	0.36	534	0.97	11	NA	NA	NA	NA	NA	NA	NA	0	0	0	0	0	NA
final.contigs.fa.metabat-bins-.267	NA	unresolved	32.3	0.69	683	0.97	11	NA	NA	NA	NA	NA	NA	NA	0	0	0	0	0	NA
final.contigs.fa.metabat-bins-.281	NA	unresolved	67.3	0.41	428	0.86	11	NA	NA	NA	NA	NA	NA	NA	0	0	0	0	0	NA
final.contigs.fa.metabat-bins-.44	NA	unresolved	44.2	0.73	1026	0.94	11	NA	NA	NA	NA	NA	NA	NA	0	0	0	0	0	NA
final.contigs.fa.metabat-bins-.99	NA	unresolved	53.8	0.53	526	0.92	11	NA	NA	NA	NA	NA	NA	NA	0	0	0	0	0	NA
