# Supplementary material for: Recovering Genomics Clusters of Secondary Metabolites from Lakes Using Genome-Resolved Metagenomics
Source: Front Microbiol. 2018 Feb 20;9:251. doi: 10.3389/fmicb.2018.00251 (PMC5826242; doi:10.3389/fmicb.2018.00251)
Supplement: Table S3 — Secondary metabolite clusters found in each bin. [file Table3.XLSX]

## Sheet: cat.txt
Bin	Contig ID	Cluster type
bin_29	k99_8752822	terpene
bin_141	k99_1580566	terpene
bin_181	k99_3439404	bacteriocin
bin_181	k99_12107069	terpene
bin_181	k99_2616028	terpene
bin_181	k99_5662112	bacteriocin
bin_181	k99_6039520	terpene
bin_181	k99_12361360	terpene
bin_181	k99_9281993	t3pks
bin_221	k99_3451931	terpene
bin_221	k99_3296844	terpene
bin_217	k99_10850639	other
bin_217	k99_6506114	t1pks-nrps
bin_217	k99_5930484	arylpolyene
bin_217	k99_2509354	nrps
bin_272	k99_2637989	terpene
bin_272	k99_891070	terpene
bin_176	k99_3096917	t3pks
bin_201	k99_3750488	terpene
bin_165	k99_15207732	t3pks
bin_3	k99_1449462	bacteriocin
bin_244	k99_13121480	terpene
bin_244	k99_834087	terpene
bin_173	k99_6621908	bacteriocin
bin_277	k99_11544528	terpene
bin_277	k99_13199964	bacteriocin
bin_277	k99_3361049	bacteriocin
bin_213	k99_1664321	terpene
bin_213	k99_81678	terpene
bin_213	k99_15670024	terpene
bin_213	k99_5487741	terpene
bin_4	k99_3297756	terpene
bin_4	k99_2286621	terpene
bin_45	k99_13911639	bacteriocin
bin_45	k99_13429798	bacteriocin
bin_45	k99_7447538	terpene
bin_39	k99_1177686	bacteriocin
bin_61	k99_9771127	terpene
bin_25	k99_7717206	terpene
bin_145	k99_8798255	terpene
bin_129	k99_533337	terpene
bin_129	k99_1858071	t3pks
bin_129	k99_5326146	t3pks
bin_129	k99_1696753	terpene
bin_129	k99_10251314	terpene
bin_146	k99_6026335	terpene
bin_21	k99_4562771	other
bin_21	k99_662425	terpene
bin_250	k99_11434772	t3pks
bin_250	k99_8299944	terpene
bin_250	k99_11285594	other
bin_250	k99_4669385	terpene
bin_49	k99_881906	bacteriocin
bin_49	k99_7642171	t3pks
bin_116	k99_1721578	terpene
bin_276	k99_8723414	bacteriocin
bin_276	k99_11059887	bacteriocin
bin_276	k99_13797045	bacteriocin
bin_280	k99_3625075	terpene
bin_174	k99_10839516	other
bin_136	k99_12778583	bacteriocin
bin_136	k99_4227837	t1pks
bin_125	k99_15592820	terpene
bin_125	k99_11544253	hserlactone
bin_125	k99_9874492	bacteriocin
bin_125	k99_138513	other
bin_125	k99_6642719	resorcinol
bin_125	k99_8616923	lassopeptide
bin_204	k99_13133241	terpene
bin_194	k99_3003164	terpene
bin_194	k99_8196323	terpene
bin_171	k99_6163026	lantipeptide
bin_171	k99_5611251	terpene
bin_222	k99_2947942	bacteriocin
bin_148	k99_8688864	terpene
bin_7	k99_3199649	nrps
bin_7	k99_1748422	terpene
bin_7	k99_245374	bacteriocin
bin_7	k99_3311598	nrps
bin_177	k99_1404598	ectoine
bin_34	k99_5628881	bacteriocin
bin_34	k99_5244401	nrps
bin_34	k99_15955100	nrps
bin_34	k99_6572220	other
bin_34	k99_3237611	bacteriocin
bin_34	k99_8433794	nrps
bin_34	k99_9964679	arylpolyene
bin_170	k99_1822942	terpene
bin_80	k99_10203494	other
bin_80	k99_3202796	terpene
bin_56	k99_4351304	terpene
bin_193	k99_4847864	other
bin_193	k99_4386328	t1pks
bin_193	k99_1656264	t3pks
bin_126	k99_13318367	lantipeptide
bin_126	k99_7740572	terpene
bin_126	k99_9949401	terpene
bin_211	k99_2427271	terpene
bin_23	k99_7599981	terpene
bin_23	k99_439161	lantipeptide
bin_184	k99_15162882	arylpolyene
bin_10	k99_3261956	bacteriocin-lantipeptide
bin_1	k99_8924633	nrps
bin_183	k99_10567257	terpene
bin_162	k99_238117	terpene
bin_152	k99_1097706	terpene
bin_78	k99_13033706	terpene
bin_78	k99_4979322	terpene
bin_78	k99_2896022	terpene
bin_78	k99_15102876	nrps
bin_78	k99_6864050	terpene
bin_210	k99_5488037	terpene
bin_278	k99_3797270	bacteriocin
bin_278	k99_1331553	bacteriocin
bin_266	k99_5648906	terpene
bin_48	k99_13577293	terpene
bin_198	k99_11768113	bacteriocin
bin_198	k99_14053327	cyanobactin
bin_85	k99_7670168	terpene
bin_85	k99_1609178	terpene
bin_137	k99_2403300	lantipeptide-bacteriocin
bin_254	k99_3446682	terpene
bin_228	k99_3424550	terpene
bin_226	k99_799496	terpene
bin_226	k99_656454	terpene
bin_283	k99_754237	terpene
bin_117	k99_2824794	arylpolyene
bin_109	k99_3165539	terpene
bin_109	k99_8373321	terpene
bin_109	k99_3041681	terpene
bin_109	k99_6528957	other
bin_109	k99_15301192	t3pks
bin_24	k99_5860227	bacteriocin
bin_24	k99_10306953	bacteriocin
bin_111	k99_13126070	terpene
bin_111	k99_4682397	terpene
bin_236	k99_8881918	terpene
bin_143	k99_5203936	terpene
bin_233	k99_371753	nrps
bin_66	k99_3248318	terpene
bin_66	k99_3716361	terpene
bin_66	k99_751995	terpene
bin_66	k99_1254534	terpene
bin_66	k99_4123337	terpene
bin_271	k99_11732279	terpene
bin_101	k99_255742	terpene
bin_97	k99_4492859	terpene
bin_68	k99_14308577	terpene
bin_40	k99_4907110	terpene
bin_188	k99_11663198	bacteriocin
bin_107	k99_2385615	terpene
bin_107	k99_7035647	other
bin_107	k99_14496971	terpene
bin_107	k99_12963745	ladderane
bin_191	k99_3197378	arylpolyene
bin_191	k99_275358	arylpolyene
bin_191	k99_5749288	resorcinol
bin_191	k99_1059922	arylpolyene
bin_191	k99_12807354	arylpolyene
bin_197	k99_3916772	bacteriocin
bin_197	k99_7873438	bacteriocin
bin_197	k99_6855915	bacteriocin
bin_220	k99_11338716	terpene
bin_219	k99_3266815	terpene
bin_203	k99_12757012	terpene
bin_203	k99_9243918	linaridin
bin_186	k99_8410208	t3pks
bin_186	k99_623254	terpene
bin_180	k99_915392	terpene
bin_230	k99_9989440	terpene
bin_16	k99_8142263	bacteriocin
bin_8	k99_10571302	microviridin
bin_8	k99_10190882	t1pks
bin_8	k99_3728771	nrps
bin_8	k99_590265	nrps
bin_8	k99_1439962	terpene
bin_13	k99_3142101	nrps
bin_164	k99_246641	nucleoside
bin_73	k99_4019138	terpene
bin_73	k99_1683877	terpene
bin_73	k99_3222990	t1pks
bin_73	k99_5505819	terpene
bin_89	k99_5083367	bacteriocin
bin_144	k99_12936482	terpene
bin_144	k99_923870	terpene
bin_87	k99_13805324	other
bin_12	k99_4990776	terpene
bin_12	k99_3316313	terpene
bin_135	k99_15628139	bacteriocin
bin_135	k99_8899034	terpene
bin_2	k99_4880860	bacteriocin
bin_2	k99_5861739	other
bin_2	k99_1648488	nrps-t1pks
bin_2	k99_2706176	other
bin_182	k99_6536493	terpene
bin_182	k99_2087661	t3pks
bin_182	k99_9618919	terpene
bin_182	k99_229653	terpene
bin_60	k99_1785556	hserlactone
bin_269	k99_5210152	bacteriocin
bin_269	k99_5894595	terpene
bin_6	k99_2797638	cyanobactin
bin_6	k99_4490594	nrps
bin_6	k99_8561751	terpene
bin_6	k99_6518160	t1pks
bin_6	k99_786518	nrps
bin_6	k99_8272033	nrps-t1pks
bin_6	k99_15191319	nrps
bin_235	k99_1052597	bacteriocin
bin_235	k99_3644162	terpene
bin_235	k99_9698740	nrps
bin_235	k99_3223616	terpene
bin_235	k99_8278819	nrps
bin_235	k99_7732558	nrps
bin_18	k99_1622365	terpene
bin_18	k99_755998	t3pks
bin_151	k99_4005658	terpene
bin_151	k99_3452011	terpene
bin_151	k99_11757950	terpene
bin_132	k99_6057828	terpene
bin_132	k99_1464327	terpene
bin_105	k99_3183922	terpene
bin_131	k99_14286238	other
bin_131	k99_4914843	t1pks
bin_131	k99_1990718	terpene
bin_42	k99_8096494	terpene
bin_5	k99_1525547	terpene
bin_71	k99_9464571	terpene
bin_256	k99_1906566	other
bin_149	k99_7844241	terpene
bin_149	k99_5161588	terpene
bin_149	k99_7963566	t3pks
bin_252	k99_8453206	bacteriocin
bin_36	k99_1218859	other
bin_36	k99_99393	other
bin_30	k99_7372040	other
bin_30	k99_508358	terpene
bin_169	k99_3496884	terpene
bin_35	k99_1638609	terpene
bin_58	k99_10345187	terpene
bin_58	k99_3892062	terpene
bin_246	k99_64702	terpene
bin_139	k99_11675507	terpene
