# Supplementary material for: Recovering Genomics Clusters of Secondary Metabolites from Lakes Using Genome-Resolved Metagenomics
Source: Front Microbiol. 2018 Feb 20;9:251. doi: 10.3389/fmicb.2018.00251 (PMC5826242; doi:10.3389/fmicb.2018.00251)
Supplement: Table S6 — Relative abundance of each bin over the samples. [file Table6.CSV]

Hierarchical Level 1	A1E2615_S1	A1H6615_S6	A3E22615_S11	A4E2615_S2	A4H6615_S7	A7E22615_S12	A7E2615_S3	A7H6615_S8	B10	B7	B8	B9	C3E22615_S13	C4E2615_S4	C7E22615_S14	C7E2615_S5	C7H6615_S10	C4H6615_S9	FL	M1	M2	Old_B10	Old_B7	Old_B8	Old_B9	PA
Bin 1	0.262689778	0.100295733	3.449720071	1.521847549	0.083237555	0.160162607	1.560539107	0.086817232	0.739637688	18.63760027	0.313594393	17.74342233	0.010004746	2.572984856	0.00989882	0.246435324	0.157350304	0.146350138	0.015498007	0.0159519	0.102661962	0.677837857	12.54698786	0.259377304	12.382588	0.329243857
Bin 2	0.343494924	0.229227767	2.013196467	0.868280612	0.06779905	0.065556829	0.782773329	0.144368845	0.155643222	10.47012463	0.092658802	4.170475919	0.003920105	1.350518994	0.003864932	0.173329677	0.400004242	0.191209607	0.01160327	0.023057027	0.221434179	0.111080849	6.196574002	0.051065074	2.685646721	0.303050046
Bin 3	0.106737561	0.042571805	0.023537481	0.047943539	0.069793632	0.084826097	0.026653308	0.043243479	0.490802675	1.264543705	0.147401901	3.059153944	0.042462813	0.039999291	0.043669674	0.047694423	0.05887488	0.059618851	0.016916873	0.035268346	0.019516561	0.588073251	2.672809251	0.103297427	5.857864343	0.045017702
Bin 4	0.126044539	0.062959962	0.036977657	0.051860186	0.101088501	0.056506778	0.033028382	0.053493163	0.694714823	1.865212981	0.198117237	5.208271792	0.045141053	0.044946572	0.067852525	0.05717923	0.078788004	0.070306198	0.021868617	0.065578936	0.036160188	0.859658357	4.137901674	0.14004657	10.73280178	0.044037207
Bin 5	0.066541561	0.03760395	0.022726949	0.021447184	0.063286171	0.042353711	0.01932633	0.03044117	0.210568107	0.547716038	0.076013873	1.544721785	0.034777214	0.019063374	0.048095427	0.032595077	0.045873433	0.037204488	0.015317078	0.047796327	0.020753014	0.263363423	1.247340295	0.053305712	3.538831285	0.018438985
Bin 6	1.330554109	0.677597147	2.39228729	0.055198774	1.017932902	4.489335159	0.052207234	1.30054554	0.011103466	0.385936627	0.012279268	0.229967598	0.002408919	0.081228477	0.020689547	0.036094223	4.025576866	0.738637099	0.000937975	0.006115555	0.18358902	0.009258465	0.210513741	0.004803283	0.160594499	0.00649882
Bin 7	0.687926982	0.333765309	1.477031883	0.03626438	0.41979808	1.96206776	0.035790244	0.618412542	0.007454231	0.240185575	0.009859908	0.15431483	0.001501211	0.05296305	0.012777248	0.020310953	1.879103063	0.382313011	0.000880839	0.004967651	0.111753528	0.007029384	0.152360004	0.004534944	0.106646524	0.006462356
Bin 8	0.554511328	0.26746946	1.243978767	0.033792881	0.330147779	1.609423446	0.036165643	0.501434032	0.013478807	0.191102285	0.013026026	0.131130481	0.004847763	0.050675002	0.013959701	0.024965878	1.418614197	0.30825059	0.006313474	0.00735252	0.083618162	0.013084192	0.131695749	0.008533207	0.095698586	0.016947984
Bin 9	0.304896082	0.151815565	0.64371805	0.024402365	0.178693314	0.87758683	0.023697043	0.259992672	0.006027357	0.153371042	0.005693607	0.091136864	0.0006733	0.038204309	0.005371715	0.015926417	0.799080112	0.169935526	0.0004428	0.001583315	0.047736782	0.004022715	0.093391278	0.001905213	0.062186762	0.004400074
Bin 10	0.043299627	0.024338893	4.817494997	2.110565658	0.01690937	0.09383659	2.007719404	0.028851378	0.165987358	7.822867417	0.072452412	4.58765652	0.00489265	3.356112246	0.006209567	0.259260225	0.088412397	0.031391287	0.008208468	0.004067141	0.029577894	0.150385263	5.198362902	0.060456969	3.117119186	0.188522516
Bin 11	0.058847992	0.024898145	0.005687461	0.01266422	0.028291854	0.021124111	0.014399222	0.026942507	0.019433847	0.010296879	0.02709954	0.018333583	0.012917393	0.013905571	0.01534486	0.023783591	0.031798823	0.033448266	0.007941836	3.252159073	1.295742092	0.020984472	0.021050302	0.013457244	0.037742552	0.016636008
Bin 12	0.631688858	0.34794937	0.096036586	0.167041471	0.391194224	0.33131362	0.184173285	0.306281388	0.737699031	0.528048549	0.458141043	1.165535981	0.20780046	0.163504027	0.240659568	0.305623913	0.477936271	0.354314621	0.12689797	0.298573661	0.235156382	0.887537432	1.166313255	0.329239585	2.293957951	0.093973592
Bin 13	0.132564171	0.069507458	0.027063524	0.038387863	0.095494759	0.099185746	0.042500496	0.064873616	0.148533889	0.102096481	0.105370581	0.221183114	0.059699304	0.038049187	0.068920111	0.070338141	0.090980321	0.074573871	0.031195989	0.072080424	0.032062922	0.17506068	0.216186492	0.072424927	0.460431925	0.023329307
Bin 14	0.98398075	0.395325507	0.018880357	0.0485157	0.385940341	0.038846212	0.03795549	0.229680253	0.047896213	0.022473276	0.05739561	0.020927378	0.027799826	0.041711172	0.03243975	0.055758365	0.39610764	0.547880251	0.022901817	0.024501802	0.038354286	0.046779614	0.016342669	0.028766032	0.018147599	0.033328739
Bin 15	0.168553145	0.088322515	0.029458485	0.045790563	0.122003747	0.110908177	0.050222983	0.088709309	0.215802757	0.145358362	0.129243181	0.342361289	0.065469738	0.044442425	0.07540671	0.081768685	0.12183374	0.094872564	0.03502883	0.095424427	0.040051378	0.258583857	0.34272422	0.092416246	0.710552105	0.026428807
Bin 16	0.175637072	0.087020865	0.023074974	0.042192438	0.102598366	0.083656931	0.04626789	0.084320586	0.077576845	0.036912888	0.091432227	0.077622085	0.047859191	0.043400893	0.056629358	0.078386177	0.106954258	0.098964163	0.030162789	3.902852134	1.635790901	0.079407151	0.075890466	0.052916619	0.153518544	0.038389229
Bin 17	0.35548621	0.21952099	0.048696026	0.089327873	0.197212834	0.110398315	0.100633666	0.238289764	0.169856326	0.077812632	0.260152208	0.076764043	0.038403061	0.104624184	0.039797986	0.201190304	0.487126289	0.199708619	0.381155756	0.134245336	0.145574153	0.181084385	0.097423327	0.142568965	0.095463546	4.094690407
Bin 18	0.080915989	0.039955423	0.07082309	1.004814704	0.01985667	0.040960381	1.457177097	0.044127941	0.384293402	0.232196876	0.74909617	0.144207634	0.003167006	1.71939334	0.003297354	0.633865034	0.055732048	0.04498244	0.011988935	0.00330517	0.008521828	0.34802706	0.152660263	0.6637923	0.101648821	0.013382546
Bin 19	1.552453362	0.528358719	0.011544356	0.028112562	0.559457773	0.02129553	0.02671364	0.25709298	0.049859902	0.009745314	0.049701638	0.009133601	0.019495788	0.028614451	0.022162546	0.040218974	0.49282427	0.863092709	0.018473815	0.024630447	0.043251609	0.051600652	0.008235676	0.027719507	0.009030503	0.028126441
Bin 20	0.411029041	0.186845649	0.008096161	0.067833501	0.069776917	0.004659084	0.047662228	0.108514543	0.06660967	0.066760349	0.041024379	0.032745742	0.001436374	0.064807715	0.002121658	0.161856719	0.264985935	0.228394532	0.002556814	0.023522126	0.214876129	0.054596952	0.016846676	0.02083659	0.006358463	0.01785555
Bin 21	0.115393456	0.069631736	4.41856675	1.839125479	0.040053198	0.158083601	1.953802765	0.061481312	0.437393669	18.35844243	0.188517513	11.72009159	0.007974869	3.177339792	0.007696079	0.291001723	0.17029639	0.064607584	0.017264447	0.013359222	0.090079235	0.406325325	13.05321383	0.169845711	8.080827699	0.466582085
Bin 22	1.278104829	1.232875167	1.031752199	1.132082149	2.044161702	2.486526786	1.451472377	1.810947346	0.306304905	0.070306552	1.675609853	0.015019426	0.348909266	1.200671235	0.150880988	1.85903276	1.289873039	0.720381411	1.034214649	0.0356048	0.029880947	0.392867892	0.120489654	1.782823163	0.023627753	0.470244762
Bin 23	0.791601223	0.424243068	0.03373095	0.071720656	0.719213707	0.089924718	0.070460996	0.633739486	0.177908564	0.017955839	0.141417701	0.01904657	0.049779344	0.057627787	0.061386197	0.095367639	0.457980561	0.439452867	0.044522847	0.030736106	0.040996901	0.212778818	0.022111932	0.096656016	0.026213199	0.02155064
Bin 24	0.056026513	0.032214203	0.043365748	0.039042604	0.035311889	0.032661937	0.045409836	0.031325632	0.400450725	0.511624502	0.197022443	0.391262318	0.026817306	0.039761068	0.027818049	0.045563125	0.033859976	0.03112578	0.030538931	0.059681087	0.033747893	0.34446053	0.660591283	0.130386336	0.510433694	0.033150467
Bin 25	0.054746771	0.027910255	0.008407552	0.01496466	0.034214312	0.029730231	0.017509668	0.02850431	0.025469548	0.00777287	0.030383923	0.013674586	0.018199061	0.014963724	0.02033819	0.026635925	0.036104249	0.031002809	0.011365205	1.329539446	0.49287197	0.026572729	0.016417734	0.019307053	0.028514121	0.01351625
Bin 26	0.019236441	0.011276606	0.019503138	0.013832136	0.009727762	0.007788582	0.013326654	0.009023753	0.033046162	0.008687149	0.509826151	0.002318435	0.028034235	0.01060369	0.024412584	0.010014981	0.012136955	0.010695731	0.015745595	0.00205831	0.012340285	0.025971395	0.005876498	0.030469991	0.001917435	0.009699611
Bin 27	0.498308473	0.579790248	0.468322603	0.46730204	0.752525444	1.18044927	0.602883612	0.702128559	0.139160472	0.02868138	0.724909323	0.005723559	0.25030816	0.488628456	0.085373098	0.783326293	0.498530768	0.284637254	0.340084846	0.016397208	0.011249298	0.175796796	0.044899446	0.687755049	0.009154208	0.158556633
Bin 28	0.216558596	0.149238428	0.035210057	0.040316694	0.219220086	0.053768467	0.047105834	0.359141993	0.112130542	0.035354118	0.100967751	0.045345931	0.030019224	0.039738908	0.03570332	0.061028291	0.369632043	0.120895024	0.274359963	0.097631172	0.050015734	0.128540261	0.051623104	0.079522516	0.064128939	0.122351234
Bin 29	0.032542738	0.029424486	0.058156811	0.396725706	0.020046099	0.125641432	0.375666844	0.019989963	0.629888049	0.015563726	0.142164459	0.019766932	0.036667442	0.286177752	0.05353471	0.3135235	0.029141469	0.018171844	0.067424664	0.013517553	0.006267119	0.566000157	0.01252509	0.122054383	0.017479589	0.026124934
Bin 30	1.957214688	1.353274525	0.284075415	0.566515909	0.846816768	0.460436179	0.500258992	0.887070704	0.806614506	0.220470124	0.757192242	0.130592053	0.269858809	0.422319383	0.287538757	0.643614928	1.225926189	1.085489582	0.195293938	0.124161598	0.667939163	0.661010881	0.107567793	0.516500553	0.06304033	0.130713806
Bin 31	0.361295434	0.172360704	0.070905517	0.215014503	0.2076426	0.201395501	0.222624837	0.16694502	0.289866658	0.019352737	0.321629643	0.02973153	0.185337163	0.177575799	0.244355578	0.339236923	0.259862863	0.202545349	0.123169878	0.043541168	0.020498451	0.302999608	0.03648147	0.248697378	0.05518503	0.03581239
Bin 32	1.437236248	0.876399662	0.447280828	1.233059689	0.76448736	0.701649267	1.157106167	0.735004799	1.741781113	0.054730836	1.369486418	0.027843346	0.403586247	0.890338786	0.36804015	1.452082056	0.965944086	0.793225295	0.285406162	0.01278527	0.018352841	1.547034611	0.075375737	1.400921882	0.033239672	0.05738734
Bin 33	0.024390679	0.042097586	0.209772075	0.093032172	0.022737113	0.275022215	0.276333666	0.011117353	0.029997715	0.001840548	0.008890136	0.002463491	0.127448289	0.092724118	0.217125377	0.111797721	0.010727365	0.013588358	0.100196641	0.00233539	0.000703081	0.026541625	0.001040183	0.002871236	0.002498851	0.015217936
Bin 34	0.189069328	0.10534535	0.03297079	0.053187364	0.129502927	0.111923506	0.060204567	0.106320181	0.092819078	0.035108311	0.144097244	0.069051498	0.060801522	0.054680471	0.07017689	0.097196739	0.128634693	0.105805854	0.045646512	7.634013529	4.623121864	0.083751269	0.058818597	0.065300504	0.120167537	0.053967761
Bin 35	0.037450096	0.019037449	0.006145389	0.009720836	0.02383469	0.022636116	0.011590435	0.019385394	0.016738642	0.006199111	0.020331413	0.010726757	0.01126656	0.010431948	0.013311041	0.017808534	0.023852311	0.021184647	0.007089565	1.093120802	0.397616604	0.017770447	0.013104161	0.01178012	0.02042378	0.011052857
Bin 36	0.188555416	0.076385272	0.496517208	0.18238364	0.068423053	0.048212729	0.284840469	0.062802407	0.370820158	0.056745247	0.438651	0.032551514	2.329883791	0.212068263	2.345148673	0.134452042	0.079316069	0.105587859	0.644764721	0.017495633	0.119087391	0.313968764	0.058453996	0.375139117	0.041639276	0.220084742
Bin 37	0.067322506	0.035975252	0.026078979	0.026407877	0.019605954	0.250992769	0.079376715	0.039397748	0.016602352	0.021687896	0.028288947	0.01015145	0.010548373	0.021766927	0.012527244	0.040033414	0.035627287	0.03769358	0.005984945	0.008530111	0.063022735	0.010803271	0.010058677	0.009230891	0.003649313	0.021027979
Bin 38	0.005199583	0.001419387	0.789590902	0.891473771	0.000774432	0.011660896	0.658885054	0.000906854	0.002659046	0.006645759	0.007008036	0.001467768	0.001301714	0.92653759	0.000344601	0.357437785	0.00063027	0.00298765	0.000976065	0.001048946	0.009915868	0.002529749	0.005072233	0.007231759	0.001212314	0.001061528
Bin 39	0.299061667	0.21425225	0.012821974	0.031734281	0.280773534	0.063473427	0.027725876	0.200358655	0.044959024	0.001492823	0.03876721	0.001450558	0.036607593	0.022404035	0.040385834	0.039248757	0.188889354	0.166327428	0.020844939	0.005125983	0.006933834	0.054959826	0.001544189	0.026498561	0.002362775	0.005769526
Bin 40	1.266279808	0.717029294	0.08183167	0.124135307	0.823260651	0.161718566	0.116782514	1.053931756	0.141346676	0.071940264	0.155224274	0.060355523	0.101593552	0.105831919	0.116677694	0.155494635	0.719491495	0.704705331	0.075885481	0.073218431	0.077520752	0.146621744	0.07201927	0.095220398	0.062199133	0.063878057
Bin 41	0.095295456	0.051892666	0.070575809	0.130706309	0.033857739	0.040507659	0.146754078	0.042095918	0.322367659	0.038996245	0.278118324	0.016693715	0.156300459	0.113388572	0.165928546	0.082070884	0.054803677	0.054004081	0.053978774	0.020790907	0.168436411	0.278054627	0.030454843	0.253084734	0.010836603	0.026623285
Bin 42	0.343882877	0.187928177	0.037879775	0.233919405	0.071537497	0.034749734	0.229294868	0.113910881	0.045117565	0.0750638	0.064974696	0.060461242	0.028572875	0.231042995	0.036851989	0.190284631	0.168392804	0.194088259	0.013717284	0.040562556	0.304373504	0.030792432	0.038615454	0.035219606	0.026040011	0.027838775
Bin 43	0.035419639	0.020806778	0.117380593	0.0686593	0.00891433	0.008812701	0.108986287	0.013860305	0.096376526	0.013468378	0.130780624	0.003744408	0.507129877	0.084884922	0.396229827	0.033559993	0.023784174	0.019790038	0.06847691	0.001613002	0.015164732	0.074430597	0.009039941	0.097246363	0.00223907	0.024771688
Bin 44	0.047053202	0.019364497	0.048421269	0.040723695	0.018090518	0.014891488	0.070440885	0.019463764	0.065894842	0.007119385	0.095743825	0.00174067	0.297962867	0.065771687	0.323978577	0.079833551	0.017349458	0.026204123	0.253924495	0.00191977	0.012097844	0.068531306	0.009200794	0.088659488	0.002115364	0.094634008
Bin 45	0.471902452	0.260294032	0.128293009	0.138934808	0.343012271	1.797637255	0.162862705	0.249088038	0.243411225	0.064176387	0.263760974	0.12246155	0.213087115	0.137803651	0.245936686	0.244118465	0.315641755	0.265635353	0.109381175	0.345261667	0.147719763	0.257101258	0.133164874	0.191983749	0.236524944	0.112177582
Bin 46	0.156929658	0.140041846	0.027178006	0.046610463	0.245411502	0.191514727	0.044444525	0.093484285	0.030350957	0.001543782	0.044325657	0.002623298	0.076327331	0.042492321	0.09794764	0.062168164	0.075802739	0.08749427	0.032829112	0.004858798	0.002921423	0.032254295	0.002798843	0.024217672	0.004564733	0.013722883
Bin 47	0.11075313	0.067106927	0.046154527	0.031356773	0.024865409	0.023691003	0.035750023	0.040410961	0.026003583	0.018870118	0.014911505	0.008988545	0.065015884	0.029788946	0.071791782	0.033862192	0.09416574	0.064512561	0.001090336	0.006966587	0.071835493	0.011653432	0.005297427	0.004856951	0.001855583	0.004331196
Bin 48	0.061432668	0.065190428	0.522971688	0.110220592	0.03573532	0.776207798	0.198492064	0.043523372	0.169906392	0.004445494	0.041619082	0.004641787	0.333747538	0.054303746	0.641747587	0.059013631	0.0483136	0.034496319	0.019840306	0.002305703	0.000533372	0.124123569	0.004418097	0.021078096	0.004638957	0.005964005
Bin 49	0.389081964	0.230647154	0.029202046	0.074445793	0.257089274	0.069626934	0.078967798	0.186929385	0.21993318	0.024748482	0.165469387	0.03104195	0.047340501	0.064807715	0.058190196	0.125762496	0.289511103	0.216564108	0.063077604	0.021077883	0.025323042	0.224753653	0.030787273	0.116338744	0.055296365	0.056435206
Bin 50	0.270630227	0.179545943	0.604913261	0.158500349	0.142233705	1.329315796	0.205752006	0.157031208	0.236329706	0.017083527	0.145269755	0.01902936	0.388569154	0.131116789	0.421615401	0.132458589	0.163797796	0.150866548	0.050526837	0.02494711	0.030705249	0.17844059	0.021221878	0.106544339	0.027079137	0.014306319
Bin 51	0.272051043	0.193471636	0.03006295	0.057900317	0.158335213	0.071741104	0.065587516	0.241777231	0.030445525	0.019061967	0.041271045	0.010355512	0.043410421	0.052791308	0.055696909	0.082113298	0.126986623	0.153012961	0.018402396	0.008233239	0.0391301	0.02646905	0.010862942	0.021359852	0.004366805	0.020764623
Bin 52	0.157604798	0.090288072	0.060977645	0.149174717	0.083588557	0.087792967	0.167769702	0.07480982	0.315633819	0.019808378	0.458962139	0.019474361	0.148744532	0.1352663	0.166131252	0.216019261	0.096823094	0.088025283	0.08549377	0.021760688	0.010497728	0.301631055	0.030143861	0.451803814	0.033610788	0.043072918
Bin 53	0.031736601	0.038405217	0.002495706	0.053016305	0.015087503	0.00551618	0.071406196	0.016894346	0.099786559	0.006735688	0.037364927	0.004290211	0.009246659	0.072142765	0.018331398	0.053558144	0.0246657	0.017649215	0.005470725	0.001207278	0.002594127	0.071061054	0.006112416	0.022178289	0.003278196	0.003589747
Bin 54	0.087813498	0.050257427	0.759454683	0.124854932	0.045479797	0.184855753	0.096631648	0.043456198	0.055058394	0.150808064	0.157751763	0.045648336	0.079778619	0.094746243	0.073163428	0.084822485	0.046341877	0.049462518	0.098030253	0.039968813	0.285232727	0.041108416	0.112211084	0.117989034	0.053094407	0.09711766
Bin 55	0.017755165	0.008545758	0.00550429	0.005957551	0.010201336	0.009428052	0.007045429	0.009477179	0.007259531	0.006912548	0.008917168	0.009018048	0.005206857	0.006210416	0.006114971	0.008392649	0.011106379	0.009997029	0.005623087	0.877750355	0.362086764	0.007599614	0.010691366	0.004977704	0.01458488	0.007033636
Bin 56	1.316995895	1.076163697	0.10613847	0.238437706	0.802356548	0.202094364	0.21035064	0.61540649	0.24153376	0.181177113	0.26232828	0.12644444	0.151986348	0.191697433	0.180888264	0.303063174	0.783583137	0.729808299	0.09289758	0.135036994	0.540196601	0.209357437	0.085648884	0.148861535	0.078045809	0.085311199
Bin 57	0.727326922	0.488007568	0.062246105	0.116697216	0.509387096	0.139864824	0.111071091	0.414443266	0.196304938	0.037689276	0.139657244	0.041097516	0.093603721	0.090674293	0.099670643	0.147324659	0.450025532	0.403304816	0.07514272	0.044164598	0.057216255	0.199393959	0.043280192	0.109335074	0.041156825	0.036497116
Bin 58	0.851250313	0.47083102	0.280732543	0.276070553	0.721030002	1.029182876	0.315951636	0.414471255	0.582873549	0.218908356	0.507362864	0.548094727	0.592235051	0.261646331	0.616139036	0.46442153	0.552078164	0.471383552	0.19883634	0.406852628	0.176655186	0.650539381	0.494987712	0.372978982	1.017341781	0.134335967
Bin 59	0.405597694	0.31486522	0.228428048	0.286404839	0.169450268	0.373922263	0.283405909	0.211459214	0.670396786	0.017488208	0.489998208	0.007707628	0.280187736	0.186517469	0.286363061	0.230174898	0.255834245	0.22688813	0.232455827	0.000860928	0.004606393	0.511185481	0.017415023	0.38445051	0.006927509	0.021234612
Bin 60	0.074698658	0.038486979	0.05227702	0.027799938	0.039301052	0.032960822	0.029535834	0.036150989	0.056883011	0.649767554	0.170733862	0.267972228	0.01325155	0.0407472	0.01925709	0.041936737	0.043795246	0.041774	0.029581911	0.511826424	0.197068782	0.06232098	1.15162201	0.172475442	0.430507561	0.235533622
Bin 61	0.028819393	0.023642282	0.033781322	0.259477888	0.01951124	0.07569693	0.245618008	0.01567961	0.296675597	0.016894676	0.187672764	0.007537987	0.029306024	0.203636279	0.055446905	0.366694617	0.026675751	0.016098096	0.039385412	0.007580121	0.006000433	0.274125223	0.015849387	0.188173323	0.007991376	0.023997826
Bin 62	0.073025924	0.053122366	0.401437691	0.07408598	0.059430723	0.32396897	0.111868813	0.056583183	0.078900806	0.011130222	0.09659871	0.00463687	0.18954155	0.064802175	0.209996876	0.075014272	0.049897792	0.040913199	0.057906841	0.003938497	0.019431707	0.050097318	0.010659195	0.065783515	0.003636942	0.024881083
Bin 63	0.616100186	0.422140151	0.03145505	0.079683719	0.486193124	0.098583581	0.076822663	0.374026707	0.083198114	0.035384094	0.123049484	0.024588194	0.091469109	0.066852	0.100954449	0.116595793	0.393024428	0.342786037	0.047084422	0.026955941	0.119305589	0.084622166	0.020331825	0.083037768	0.016056976	0.025055303
Bin 64	0.267964937	0.129756194	0.150232323	0.315950753	0.116560435	0.252961892	0.291517203	0.109846834	0.33542647	0.010497721	0.386168449	0.002670011	0.131627739	0.229835261	0.146198475	0.433538913	0.169103987	0.149706703	0.043570589	0.00034635	0.000242442	0.29284951	0.016911017	0.374347515	0.003216343	0.005032129
Bin 65	0.077368987	0.049305719	0.074495669	0.037337918	0.02395169	0.042485572	0.045979637	0.033682332	0.107104499	0.009112813	0.06069013	0.002969957	0.128056753	0.031844311	0.122610229	0.017384395	0.039119324	0.044484964	0.005037448	0.001266652	0.011758425	0.05346686	0.006734381	0.02935638	0.001905065	0.004274474
Bin 66	0.277981187	0.223108703	0.195484733	0.532162665	0.145855151	0.213346491	0.487287626	0.132070344	0.625857758	0.060231498	0.348678499	0.043683936	0.136141345	0.338919199	0.139786202	0.205145399	0.182424828	0.155282346	0.06542016	0.378531077	0.046791259	0.444707004	0.050046744	0.208661071	0.04217121	0.012098178
Bin 67	0.257540579	0.135090343	3.05790344	0.387128741	0.070256062	0.216379291	0.240583643	0.10184749	0.260600458	0.378802254	0.417380226	0.13800957	0.437111621	0.244344699	0.431270973	0.162710299	0.094583081	0.143273054	0.120984445	0.09546401	0.673685032	0.152479563	0.315936826	0.332634084	0.090366878	0.368277296
Bin 68	0.288214087	0.156744174	0.100070928	0.087092317	0.201987572	0.974236452	0.10521219	0.145734724	0.163319967	0.045833853	0.166817606	0.091149157	0.172285109	0.087765757	0.18150314	0.152064411	0.189195972	0.161811018	0.082875059	0.229659867	0.100940626	0.169773091	0.097316092	0.117814613	0.182552228	0.074229981
Bin 69	0.041934233	0.066943404	0.004739551	0.072522861	0.019059952	0.015687048	0.061800011	0.017252609	0.065931001	0.006483886	0.040541183	0.007043813	0.00360091	0.134080725	0.006446057	0.02295652	0.044600117	0.023417699	0.002042595	0.002157267	0.00023032	0.05613139	0.005243809	0.030590743	0.006754321	0.000777914
Bin 70	0.449527115	0.381674534	0.180469285	0.438157229	0.28129168	0.359716452	0.42294697	0.304954695	0.629398518	0.018009796	0.642157734	0.007481439	0.196025183	0.307562414	0.211409062	0.580089519	0.4391406	0.251351087	0.102820114	0.002632261	0.002024389	0.5448498	0.027366465	0.541643998	0.011615948	0.014982941
Bin 71	0.229340903	0.203724583	0.026477376	0.027192386	0.301917211	0.286010621	0.019634693	0.202385081	0.02617325	0.00120505	0.023010956	0.001101441	0.074092971	0.016127138	0.071663402	0.027717479	0.258265895	0.128807126	0.028196375	0.001721855	0.001018255	0.031974364	0.001125971	0.012236297	0.001867953	0.002933383
Bin 72	0.004353139	0.002443047	0.010907837	0.003350385	0.001743866	0.003595406	0.003995315	0.001606586	0.010499896	0.002571972	0.389932649	0.000587599	0.010847618	0.002753414	0.010736672	0.002438799	0.001234988	0.002431483	0.004485138	0.000395829	0.000666715	0.010253776	0.001404783	0.008479539	0.000358746	0.003512766
Bin 73	1.193248845	0.746499567	0.071674835	0.165584526	0.591515931	0.161274634	0.162990072	0.775460543	0.173004904	0.143283998	0.200016233	0.102092268	0.084671269	0.149271592	0.092251596	0.248296234	1.127949019	0.662917357	0.075875959	0.122400159	0.341018575	0.152614345	0.076180002	0.124080349	0.067048389	0.085051895
Bin 74	0.031731563	0.018406247	0.080938711	0.022567911	0.020514102	0.018759406	0.02412607	0.018903978	0.18264812	0.127579383	0.117970854	0.106136622	0.011889987	0.024913686	0.012986711	0.026455666	0.024214291	0.017674368	0.017445376	0.024234618	0.018195254	0.169441321	0.146590741	0.106879764	0.085876368	0.022231314
Bin 75	0.040629299	0.018435682	0.055999972	0.051164156	0.009855906	0.006272182	0.051416215	0.014985475	0.081857465	0.018888104	0.08476547	0.008818903	0.239196209	0.04076382	0.237598704	0.017903965	0.016463674	0.022769303	0.031472144	0.014081609	0.12866384	0.054285918	0.016953911	0.053614303	0.006333722	0.014051066
Bin 76	0.026486635	0.006200825	0.911967486	1.062573456	0.004875024	0.030538977	0.673163612	0.007579504	0.00632497	0.018834146	0.013289588	0.012924721	0.001396475	1.037183828	0.000452711	0.808297472	0.004271357	0.014851611	0.002847253	0.007520747	0.048318642	0.005018026	0.012321343	0.009257725	0.005690454	0.014853289
Bin 77	0.140675924	0.10013548	0.219122958	0.147163306	0.0316793	0.173687137	0.129445517	0.054803063	0.344702537	0.026487111	0.220560523	0.020192265	0.196942867	0.110540977	0.162279834	0.031677877	0.040984582	0.081717401	0.041885091	0.001296339	0.001503139	0.193899013	0.015366828	0.08392329	0.012420034	0.004849806
Bin 78	0.684682281	0.379947721	0.433822334	0.286416636	0.357169341	0.256662787	0.372080446	0.405626634	0.763163017	0.205490938	1.188122238	0.089061828	2.433636892	0.329257321	2.437562434	0.424478245	0.527288965	0.378361152	8.549015127	0.080303767	0.469488462	0.77209173	0.146494229	1.074607201	0.046352456	4.399705495
Bin 79	0.146152616	0.124055752	0.508313425	0.163608506	0.111774554	1.587358727	0.249432327	0.102597604	0.181162837	0.006708709	0.100359532	0.00661848	0.287953134	0.115205714	0.51388051	0.14085654	0.09887573	0.081594429	0.047836707	0.008243135	0.00330933	0.142039166	0.007141875	0.065112666	0.007793447	0.015412415
Bin 80	0.680565944	0.258093001	0.078241518	0.27451923	0.543757409	0.252711356	0.316742655	0.4407924	0.196143615	0.019046978	0.737681924	0.006372623	0.212852707	0.28926357	0.166617747	0.577412142	0.505267843	0.380890453	0.214648593	0.019217488	0.011140199	0.239631478	0.030047349	0.592346813	0.011121126	0.060243741
Bin 81	0.375075336	0.236128474	0.094740651	0.097084487	0.09190117	2.964126855	0.100030347	0.173718433	0.081799055	0.139246182	0.078179808	0.208086293	0.070866116	0.083062239	0.082778459	0.118043167	0.355489296	0.208450779	0.029410504	0.030439234	0.195941428	0.046478948	0.056051924	0.033958409	0.132933946	0.064339943
Bin 82	0.106823213	0.03520669	0.012396101	0.020338253	0.070406492	0.052085043	0.029133621	0.06737586	0.031630414	0.003747045	0.140535783	0.0021365	0.030901996	0.030813858	0.020709818	0.062915709	0.07889021	0.059923485	0.070219543	0.001227069	0.000751569	0.037821816	0.006509187	0.125663554	0.00404517	0.015088284
Bin 83	0.863997353	0.324153376	0.041694312	0.133690983	0.174971581	0.040252728	0.10398544	0.269900887	0.071123929	0.123226816	0.095676245	0.069452245	0.050741915	0.117061637	0.062311889	0.159741326	0.423720278	0.483398433	0.021701972	0.06989347	0.572332256	0.046261223	0.051987704	0.039445959	0.028130634	0.041942512
Bin 84	0.406081376	0.266543915	0.017813385	0.099473406	0.078719104	0.02431954	0.082728489	0.163899784	0.044135721	0.128082986	0.050992414	0.066167591	0.004977436	0.077062346	0.030878913	0.243174756	0.414432313	0.223296801	0.003151976	0.049864533	0.468155033	0.015987182	0.038529666	0.019588809	0.017294031	0.022065197
Bin 85	0.628978223	0.470373153	0.214882548	0.363304435	0.316748427	0.548084099	0.362474261	0.394850751	0.720543175	0.017754997	0.376855938	0.012991103	0.227620429	0.250843198	0.265511349	0.321173906	0.521825206	0.349063176	0.106757703	0.00728325	0.00470337	0.53961405	0.021114643	0.29406023	0.013842647	0.01121087
Bin 86	0.270705802	0.186963386	0.305639228	0.134882493	0.096453049	0.898121963	0.162668302	0.140495125	0.1779781	0.03557894	0.079274603	0.028344895	0.244817021	0.107432998	0.312133777	0.106230898	0.224286678	0.150964367	0.027434568	0.021493504	0.127827416	0.135590381	0.023012709	0.051722507	0.030419186	0.011624137
Bin 87	0.021438203	0.012045169	0.019457346	0.014121165	0.014457929	0.013484972	0.01809958	0.011346865	0.044719821	0.010596643	0.127590853	0.008223929	0.07345957	0.014764281	0.057271261	0.022452855	0.014385486	0.011998112	0.23471268	0.009776971	0.004715492	0.04413582	0.012139043	0.114379863	0.012679815	0.080481652
Bin 88	0.353964627	0.238329506	0.288013593	0.079778096	0.066339329	0.046586445	0.093608348	0.146792719	0.122202098	0.119668622	0.126212223	0.062452686	0.627276597	0.073206458	0.466109414	0.112529361	0.373251837	0.196494589	0.195822442	0.027173647	0.232792575	0.075477747	0.043398151	0.076503693	0.029528506	0.096996111
Bin 89	0.073121653	0.028512023	0.089373739	0.090926384	0.028152568	0.02572166	0.049847585	0.03714181	0.200427016	0.138340896	0.137977884	0.109632713	0.010867568	0.052553085	0.01251373	0.042774412	0.028353631	0.040899225	0.016783556	0.048805691	0.201456978	0.163148052	0.140757137	0.105699069	0.083315664	0.0389362
Bin 90	0.029791796	0.017042458	0.056022868	0.024685496	0.017260371	0.017471565	0.044732777	0.014095415	0.194700053	0.043606609	0.442746342	0.008681223	0.159457489	0.026309783	0.142042998	0.032865466	0.014683587	0.016606751	0.215857961	0.001682272	0.00226683	0.201384581	0.026465688	0.293456466	0.013706571	0.13186447
Bin 91	0.130050032	0.102248208	0.014823118	0.030625351	0.089505444	0.048529195	0.035884094	0.112612178	0.079971656	0.014997172	0.092570948	0.032327784	0.022278763	0.03100222	0.048271105	0.074696168	0.156008851	0.072869038	0.035371643	0.062461784	0.024741181	0.089298054	0.027302123	0.064884577	0.065687628	0.028260145
Bin 92	0.036286236	0.017712906	0.101412656	0.048733947	0.009995192	0.010425799	0.073249672	0.012449644	0.159373119	0.017053551	0.202405182	0.004454935	0.469469941	0.056370192	0.42211541	0.02054423	0.015054083	0.020335025	0.096939917	0.002929133	0.025468507	0.129100124	0.013029097	0.14415217	0.003191602	0.036707801
Bin 93	0.529959422	0.274644887	0.162408619	0.343272907	0.151476751	0.102332825	0.240617161	0.265013954	0.112375308	0.310363229	0.132419437	0.285315006	0.02786965	0.282515767	0.029243749	0.253582065	0.31808618	0.296758338	0.042708795	1.241685245	6.676833866	0.077012184	0.23740837	0.072787186	0.179471961	0.143204993
Bin 94	1.248323109	0.772696092	0.068876897	0.19743088	0.748313423	0.242465767	0.186023464	0.571015449	0.400770589	0.02018608	0.244395954	0.021502685	0.175995743	0.152983437	0.194516878	0.26153467	0.586964458	0.691566937	0.156546539	0.033051704	0.054258465	0.408077487	0.024235192	0.174689246	0.033029372	0.032550825
Bin 95	0.102329	0.054031558	0.014323977	0.020538804	0.096870909	0.02329542	0.022611068	0.049115636	0.049517786	0.047005928	0.034773238	0.160957896	0.025400882	0.020082746	0.065798435	0.039026084	0.075538707	0.056885529	0.012460303	0.02184975	0.00963706	0.059055116	0.108929682	0.02908804	0.352968945	0.009707714
Bin 96	0.784542487	0.397519997	0.077174546	0.21700232	0.48189196	0.248799484	0.182986757	0.421306244	0.150828568	0.029673598	0.140552678	0.019798893	0.144126189	0.158324063	0.166327201	0.255257414	0.408964296	0.434539594	0.073895261	0.018316978	0.025153332	0.154947105	0.024213745	0.100627446	0.019199096	0.042205868
Bin 97	0.598365175	0.413368731	0.106752093	0.45525717	0.315271991	0.183383306	0.422631903	0.289482206	0.496215337	0.012961778	0.486467159	0.004268084	0.103553605	0.331966414	0.096244908	0.629920542	0.414964636	0.333965621	0.069871969	0.001405192	0.00110311	0.426832878	0.018433759	0.371811703	0.005653342	0.007702156
Bin 98	0.102323962	0.064343374	0.294387946	0.041113	0.026709561	0.040367007	0.047642117	0.044211909	0.051589951	0.034946439	0.078149397	0.014026162	0.225007026	0.031484206	0.15061747	0.04115208	0.085286599	0.057268418	0.072762073	0.012429024	0.084163656	0.038495724	0.016750164	0.045429937	0.006234758	0.032494102
Bin 99	0.023776	0.020940867	0.035278746	0.048881411	0.037774473	0.033905825	0.059594544	0.027619848	0.008466671	0.001702657	0.043220726	0.000354035	0.009615727	0.04806563	0.004297372	0.068323481	0.02073503	0.013395516	0.020611636	0.00076197	0.000678837	0.008698603	0.002477137	0.039714299	0.000321634	0.011372936
Bin 100	0.037686899	0.014988598	0.019342864	0.051636041	0.008368327	0.014728859	0.081059305	0.020247465	0.017283802	0.012910818	0.033597348	0.003690319	0.020672817	0.063417158	0.024365286	0.03156654	0.010544246	0.020963857	0.005308841	0.00302809	0.022656182	0.014908929	0.009511777	0.0212391	0.002164847	0.00865429
Bin 101	0.103674241	0.097574696	0.602783898	0.158547537	0.054984701	1.05482542	0.271453483	0.068473041	0.32371109	0.009100823	0.08015652	0.008526333	0.463001269	0.089388997	0.822852071	0.087653613	0.076854609	0.057975504	0.042894485	0.005729622	0.001806191	0.241062237	0.007045363	0.054271736	0.007583148	0.016097141
Bin 102	0.077011264	0.052337451	0.018962784	0.069213765	0.045167795	0.034780502	0.067069	0.041597708	0.064604259	0.004262638	0.060984103	0.001605449	0.019879818	0.053661099	0.020926038	0.076604793	0.05659654	0.042903103	0.011741348	0.000405725	0.00029093	0.053591274	0.003978432	0.048998858	0.001533948	0.001308678
Bin 103	0.237291428	0.140447385	0.112993647	0.100735699	0.18066561	0.711116878	0.119530969	0.131342622	0.137238505	0.030839678	0.150351764	0.058305073	0.15383169	0.09452464	0.15299589	0.156597396	0.156200487	0.132865188	0.070819466	0.157490382	0.064210699	0.14568864	0.062990052	0.10917407	0.11551621	0.053173641
Bin 104	0.016687033	0.00692033	0.413352969	0.491256114	0.004334593	0.007274325	0.303261819	0.006403953	0.002767522	0.00991618	0.008231232	0.005831737	0.00111718	0.407327959	0.000479738	0.181844266	0.007137382	0.009289943	0.000523742	0.006531175	0.065265321	0.002840783	0.011152478	0.006131566	0.004577104	0.002435032
Bin 105	0.113136273	0.06280625	0.093550039	0.155380008	0.03669361	0.103339363	0.177583697	0.049283572	0.329251697	0.083091469	0.41901566	0.040770526	0.062706713	0.107344357	0.064183543	0.087319603	0.051686396	0.062958647	0.043713427	0.023472648	0.083133278	0.24733477	0.068834379	0.353591427	0.028674938	0.055041444
Bin 106	0.04123894	0.022827933	0.025872912	0.026525848	0.027244421	0.02681171	0.030125746	0.021243884	0.059350139	0.017218421	0.165800529	0.022483655	0.079933229	0.025838877	0.060987541	0.038432289	0.025351332	0.02297053	0.293567018	0.027480414	0.014788947	0.059697921	0.024235192	0.157649665	0.03499629	0.08065182
Bin 107	0.339549891	0.157359024	0.206227715	0.142114134	0.118482587	0.162518522	0.140848252	0.137018853	0.27735857	0.133298873	0.361893748	0.116624897	2.058030018	0.131698496	2.007791486	0.130640094	0.175555737	0.189882073	1.065448728	0.112247151	0.780856411	0.249812679	0.102409772	0.307289385	0.125066275	0.557213079
Bin 108	0.568276116	0.318380983	0.300757719	0.20450326	0.465979881	0.991606924	0.231936066	0.282053844	0.37290623	0.101727771	0.344346627	0.219995623	0.500346999	0.181608969	0.497211303	0.299728381	0.359862858	0.318365001	0.135482581	0.206454404	0.093909815	0.379223838	0.210470847	0.240016583	0.406409727	0.079513311
Bin 109	0.336305191	0.188251954	0.084785304	0.12387577	0.15066889	0.140102174	0.134050854	0.141558719	0.162360374	0.109042003	0.169851944	0.124253851	0.070093068	0.105981501	0.08117708	0.131626217	0.184217691	0.187799941	0.047503416	17.35666718	2.388002818	0.128778721	0.107675028	0.078314987	0.15388966	0.072009686
Bin 110	0.029988292	0.017094786	0.109783574	0.035420885	0.010296051	0.031932307	0.050450904	0.011279691	0.189807519	0.016873692	0.138211034	0.002918327	0.217994727	0.033240408	0.206449517	0.027399375	0.013197342	0.01698964	0.041699401	0.001157799	0.004448806	0.142205051	0.009533224	0.078395489	0.002968932	0.019597752
Bin 111	0.034361584	0.018317944	0.014635368	0.023358319	0.017405229	0.017963846	0.019916242	0.017286196	0.103764003	0.093987876	0.035324014	0.157378213	0.009585803	0.020592433	0.009419082	0.021360697	0.021271611	0.019102515	0.007565694	0.017832087	0.072041568	0.078090438	0.131920944	0.01962906	0.231799393	0.01068821
Bin 112	0.052227593	0.027095906	0.007748136	0.024425959	0.032236445	0.021396624	0.026626494	0.02261536	0.034842965	0.002847754	0.038713146	0.005126126	0.024981939	0.021772467	0.033743827	0.042116996	0.03105783	0.029186183	0.020502126	0.007580121	0.003563894	0.037106436	0.00579071	0.032375204	0.00920369	0.006701402
Bin 113	0.040427764	0.022160755	0.197137851	0.034718955	0.015438505	0.052669627	0.043506028	0.017101467	0.049832088	0.011202165	0.04461963	0.007960861	0.235465626	0.029013336	0.201848086	0.023772987	0.02382676	0.022556898	0.021925752	0.009806658	0.008085433	0.031383398	0.0091579	0.024029834	0.008461457	0.011032599
Bin 114	0.051350919	0.029996819	0.010843727	0.021677228	0.068846484	0.015805723	0.014707585	0.030183669	0.005398754	0.014523546	0.019696162	0.004595074	0.003511137	0.011141077	0.004304129	0.023767686	0.02829827	0.029004521	0.004732725	0.003275483	0.022898624	0.003597634	0.006283992	0.006815832	0.001892694	0.006389426
Bin 115	0.374032396	0.243542647	0.092794458	0.2454511	0.251924534	0.262477851	0.206824574	0.187517161	0.267579064	0.011489938	0.217657966	0.005568669	0.154046149	0.160634271	0.168165071	0.258708845	0.213048283	0.208545803	0.070157646	0.003463502	0.018195254	0.249449806	0.010005059	0.189568691	0.004552363	0.01044106
Bin 116	1.214969196	0.725774551	0.043356589	0.110769158	0.768710524	0.178794548	0.101558756	0.612445221	0.264394328	0.015221995	0.155318886	0.016017607	0.125453324	0.086895966	0.150462062	0.157869813	0.570730748	0.67285849	0.153880215	0.029123104	0.021504584	0.28932445	0.019345259	0.093892115	0.019805253	0.029094782
Bin 117	0.070441248	0.042028906	0.166983316	0.07458146	0.041145204	1.145321535	0.110293479	0.040959552	0.075076341	0.030234156	0.034371138	0.113185352	0.111144444	0.051982458	0.207172502	0.05516457	0.041823523	0.039683483	0.016688331	0.003008299	0.005842846	0.056421689	0.020599913	0.022835722	0.07985191	0.024637985
Bin 118	0.637125243	0.3901418	0.140588367	0.242714166	0.304424366	0.260675753	0.229616638	0.299390421	0.420043113	0.045357229	0.433964334	0.041461385	0.17128264	0.183054926	0.197820989	0.298084843	0.422553427	0.353252594	0.104215172	0.042373473	0.149513832	0.38273853	0.041103315	0.304136392	0.048109075	0.062484295
Bin 119	0.150440257	0.092096646	0.177080621	0.045997012	0.03860462	0.029110485	0.063891518	0.061688433	0.080266488	0.037635319	0.091584282	0.019572704	0.343423114	0.043544934	0.275943962	0.048028433	0.124269648	0.083967221	0.062596714	0.011409765	0.111777772	0.058785553	0.020288931	0.06063139	0.019607324	0.034333544
Bin 120	0.955896957	0.632500533	0.06120203	0.162582156	0.687266977	0.226598509	0.145286001	0.458554414	0.194065887	0.034772576	0.162245826	0.026090383	0.135298473	0.121831635	0.153597251	0.218018016	0.489357785	0.528545767	0.121089193	0.039127676	0.123863494	0.197310027	0.022884026	0.111683048	0.025458595	0.04878167
Bin 121	0.013477601	0.006625987	0.451640299	0.520430418	0.004763595	0.026987525	0.377409766	0.005116445	0.004519823	0.011172189	0.01775324	0.002485618	0.001870279	0.49056748	0.001351375	0.608103895	0.004577974	0.007573931	0.001666452	0.002622366	0.017334586	0.004167865	0.006991746	0.008224617	0.001447355	0.004456797
Bin 122	0.346165252	0.184706757	0.203109228	0.144296603	0.086051141	0.056981477	0.164981026	0.128095862	0.788902364	0.281528969	0.761780917	0.12713284	0.325917303	0.15078403	0.307897218	0.157016233	0.244864141	0.19305977	0.176567775	0.073584573	0.296178972	0.59455314	0.148585319	0.510140899	0.071613122	0.126564933
Bin 123	0.033384143	0.022141133	0.000366342	0.008936326	0.024592408	0.000839514	0.014794731	0.028929748	0.018560478	0.002323168	0.024271321	0.00184393	0.000488766	0.014559299	0.000466224	0.031354471	0.064394001	0.018853777	0.051931418	0.002018727	0.002557761	0.024239969	0.003302849	0.015845468	0.002511222	0.243730077
Bin 124	0.021392857	0.007492664	0.000641099	0.006736162	0.006462889	0.001977913	0.007809634	0.008307226	0.005654646	0.004835187	0.006376164	0.005583421	0.002134612	0.008692367	0.002912213	0.014160939	0.007882633	0.012067982	0.001771201	0.14660509	0.057204133	0.006676878	0.00949033	0.004333689	0.009970664	0.01086243
Bin 125	0.453069079	0.217908644	0.056022868	0.100423075	0.171227563	0.118151734	0.103690484	0.20516162	0.122068589	0.098403393	0.159877151	0.116172519	0.06704576	0.104807006	0.079291912	0.168717166	0.285299366	0.254808265	0.056864117	7.124997489	2.628129256	0.11250124	0.126430493	0.078730913	0.179595666	0.144274624
Bin 126	0.12435669	0.082530499	0.210394857	0.067597559	0.086441143	0.448234653	0.103750816	0.066664931	0.144673265	0.049320103	0.225064723	0.078915295	3.353744311	0.077671753	0.812520811	0.128673149	0.077237881	0.06940627	0.43388231	0.026045535	0.028862691	0.124517546	0.067354531	0.138288944	0.15949352	0.185216383
Bin 127	0.227073644	0.146975258	0.048306787	0.144060661	0.189117509	0.210331273	0.109435425	0.115187194	0.063917246	0.000821352	0.04367689	0.000725279	0.112156888	0.086962447	0.125211625	0.138635112	0.102780849	0.126674688	0.043342046	0.001682272	0.000848546	0.0702731	0.000975842	0.034481671	0.00134839	0.005421086
Bin 128	0.004433753	0.002050589	0.025414984	0.01229261	0.001025148	0.00114719	0.019634693	0.001343487	0.054649523	0.005602581	0.082717799	0.000626936	0.122605513	0.014775361	0.102805832	0.003043197	0.001728984	0.002470611	0.014950459	9.90E-05	9.70E-05	0.043223451	0.002584372	0.066481199	0.000531934	0.005818146
Bin 129	0.055996283	0.046803803	0.260235702	0.138303661	0.030208435	0.056906756	0.139708649	0.026186796	0.166563114	1.360755826	0.166513497	0.866644731	0.024762493	0.193259732	0.032264072	0.03696901	0.038463502	0.031385698	0.006918158	0.022809634	0.010594705	0.11940621	1.192746772	0.105457563	0.717009533	0.042226126
Bin 130	0.033369028	0.014592871	0.056041185	0.020355949	0.008201183	0.012052083	0.039074983	0.010232891	0.0976087	0.017793967	0.093354875	0.003837833	0.147432843	0.023445568	0.158171655	0.013291454	0.011080827	0.018635782	0.025920477	0.002068205	0.012776681	0.085752259	0.009565394	0.063274538	0.002338034	0.017499006
Bin 131	1.429784521	0.371866372	0.092409799	0.14809528	0.674753487	0.100970263	0.118927649	0.143338839	0.132740933	0.082638826	0.14908464	0.083380065	0.087703614	0.117903727	0.084325783	0.141503352	0.149263259	0.793923997	0.12376504	0.117511674	0.266467735	0.121573085	0.082292418	0.099352831	0.080618884	0.10282236
Bin 132	1.018826017	0.444912486	0.069032593	0.12942632	0.563998509	0.132695988	0.127025536	0.402872487	0.225571137	0.047884236	0.210741163	0.05872303	0.115004699	0.11161021	0.125968395	0.180762712	0.555416891	0.564196342	0.090969256	0.063144589	0.043142511	0.219590477	0.061531651	0.150109315	0.076214968	0.064088742
Bin 133	0.038744954	0.019498587	0.079001677	0.03050738	0.013365923	0.016930936	0.049002938	0.014543244	0.21855081	0.025126184	0.19363669	0.005930079	0.29085082	0.034891348	0.330235442	0.024372084	0.01824376	0.021606663	0.142067448	0.004047349	0.007855113	0.201778558	0.016235434	0.155516363	0.004972962	0.056933557
Bin 134	0.147125019	0.091429468	0.013893525	0.031079541	0.095567188	0.06854128	0.026633197	0.066804878	0.04695609	0.000665475	0.042457073	0.000572848	0.047121055	0.024343059	0.052703614	0.047153646	0.0626565	0.08217016	0.081689497	0.001118216	0.000884912	0.0532284	0.001050907	0.029262461	0.000964903	0.012418257
Bin 135	1.23140935	0.852865306	0.253595751	0.629323833	0.688091553	0.480316403	0.597312963	0.676697474	1.07343424	0.027866023	0.887175423	0.016912528	0.281639073	0.454058432	0.289991503	0.781306331	0.914087347	0.67205638	0.183671623	0.010687377	0.009043078	0.96048543	0.043441046	0.775435096	0.025260666	0.027672658
Bin 136	0.218301867	0.144734981	0.021183733	0.070328594	0.151404322	0.060102184	0.093246356	0.183369146	0.121481707	0.009514496	0.146817335	0.012742787	0.027116551	0.084408476	0.032176232	0.175317829	0.319074171	0.122569114	0.082313226	0.017614381	0.014376796	0.136793048	0.019688413	0.108395884	0.025619412	0.153208477
Bin 137	0.566497576	0.292874529	0.234349052	0.285307706	0.227142697	0.155956246	0.318378321	0.247145581	1.527182714	0.204043079	1.487930331	0.099813171	0.749153948	0.272205701	0.72181654	0.355985109	0.400080896	0.315452811	0.851119142	0.074019985	0.422357785	1.550570038	0.139223672	1.368546678	0.066083486	0.348209555
Bin 138	0.551946805	0.381903467	0.390726764	0.297641606	0.474793924	1.661490908	0.321401621	0.337075224	0.240220926	0.034838524	0.314638503	0.045048444	0.346380649	0.248250447	0.275369628	0.388850575	0.328323809	0.307973904	0.156594152	0.040196414	0.028414174	0.239330811	0.050121809	0.231402874	0.074668649	0.053708456
Bin 139	0.949800547	0.457510365	0.132583791	0.470103859	0.48920171	0.385068901	0.50063439	0.48696356	0.788156941	0.036993824	0.780696531	0.048716636	0.389112782	0.384358837	0.535130878	0.750105611	0.736772816	0.525832008	0.334042766	0.058582662	0.030632516	0.843432715	0.068544844	0.667549058	0.087818545	0.096777322
Bin 140	0.333453481	0.264918487	0.021719508	0.057387142	0.061414161	0.025989777	0.043284811	0.138787778	0.027169002	0.091727658	0.028505202	0.04405518	0.00250368	0.044514446	0.001695975	0.095468372	0.363457101	0.18656184	0.001556943	0.024214827	0.240696176	0.004748463	0.017500811	0.005098457	0.007001732	0.018985955
Bin 141	0.313884509	0.176085778	0.052327392	0.128122737	0.182147617	0.154826637	0.106291461	0.181980876	0.140968401	0.076646552	0.226760978	0.094087153	0.07750436	0.125017174	0.084069022	0.170827258	0.262971627	0.176536863	0.326305665	0.272458856	0.133549042	0.134864633	0.108028905	0.110837777	0.141853114	2.284404265
Bin 142	0.047783763	0.031190544	0.006209499	0.030318626	0.02452555	0.014834348	0.016705242	0.038115838	0.005393191	0.003072577	0.007538538	0.001598073	0.011216686	0.026520305	0.016344877	0.046565153	0.145605138	0.089252204	0.012636471	0.002849967	0.01515261	0.004738095	0.001629978	0.003394499	0.00090305	0.005639874
Bin 143	0.314725914	0.177338371	0.087120735	0.362826651	0.156201346	0.095238711	0.379528088	0.145605973	0.116146926	0.124320953	0.144073591	0.09919361	0.068187877	0.387383714	0.07270396	0.521436406	0.230610671	0.176780011	0.049203198	0.106576903	0.318544225	0.098463209	0.09245833	0.107201772	0.072714101	0.072982078
Bin 144	1.720054257	0.947663366	0.147191683	0.357606421	0.547674143	0.181827348	0.282058496	0.775063095	0.316142821	0.257529896	0.28442015	0.201866102	0.132555397	0.295889491	0.154590512	0.380701806	1.12485729	0.954608707	0.112352221	0.152582105	0.795742335	0.256883534	0.119492365	0.172958454	0.09825929	0.138456478
Bin 145	0.157897023	0.109551184	0.1477183	0.150566778	0.083187412	0.178675873	0.17352805	0.090970845	0.335117732	0.026070439	0.297503619	0.015744705	0.117074475	0.104962128	0.119968291	0.149302207	0.106864828	0.088081179	0.065943902	0.029350705	0.009564327	0.281403434	0.025489846	0.239359151	0.01480755	0.02127918
Bin 146	0.15925234	0.021130555	0.001657698	0.029074028	0.050115248	0.003085544	0.028939218	0.018360985	0.011843326	0.002029399	0.008356255	0.001307961	0.044353042	0.050170856	0.060852404	0.078285444	0.033182862	0.088550707	0.008008494	0.001197382	0.002860813	0.014048399	0.002166154	0.003367665	0.001632913	0.00937548
Bin 147	0.109458273	0.074337953	0.042523161	0.111406203	0.055151845	0.061979004	0.085785307	0.055110945	0.17733559	0.02221548	0.152051398	0.008590256	0.035799633	0.068092976	0.040811517	0.116468551	0.079699341	0.06108892	0.023535069	0.01243892	0.021892491	0.133050264	0.016653652	0.120363842	0.005937865	0.010408647
Bin 148	0.047491539	0.036462553	0.010866623	0.041083507	0.027684566	0.018047358	0.04054306	0.010882243	0.033099009	0.004574392	0.026068947	0.002647884	0.01519664	0.041705632	0.009993416	0.02512493	0.014555829	0.026399759	0.002928195	0.005036921	0.00133343	0.024903509	0.002616543	0.016945662	0.00157106	0.003229152
Bin 149	0.144233003	0.187702514	0.043439016	0.072888572	0.08249098	0.216300175	0.120187917	0.062382567	0.096340368	0.039514836	0.070235791	0.016642085	0.037255957	0.111964774	0.044291307	0.043537862	0.078570817	0.080395456	0.006656287	0.026421572	0.003091132	0.064778154	0.038368813	0.03346198	0.020238222	0.00550617
Bin 150	0.328798041	0.16644441	0.254209374	0.117322464	0.129547499	0.148567642	0.148295894	0.126774767	0.323724997	0.105534769	0.402161232	0.103754264	2.557000492	0.122297001	2.072461524	0.142415251	0.20297674	0.182867104	1.09853495	0.029578307	0.088260922	0.296530087	0.094699549	0.344306868	0.17250734	0.410377822
Bin 151	0.872366061	0.528535325	0.592920136	0.55602826	0.320954876	0.475714458	0.638874962	0.370908698	2.713568018	0.30354061	1.241233282	0.194947676	1.065669983	0.494539709	1.026112344	0.479791264	0.552372006	0.479172683	0.583810653	0.431126829	0.40787189	2.001456264	0.212379636	0.913911879	0.138921293	0.27158911
Bin 152	0.428653208	0.233593854	0.222731428	0.113128584	0.273279926	0.382102032	0.123868165	0.245085568	0.222703484	0.180967278	0.31932179	0.16641347	0.148415363	0.11980951	0.161860908	0.208792994	0.296946585	0.242569799	0.203464316	0.466573297	0.186752885	0.235297728	0.403869824	0.207882886	0.305577362	0.840588391
Bin 153	0.463836045	0.456176011	0.378353559	0.40736082	0.738334945	0.884544689	0.533005825	0.656298868	0.102757125	0.027946959	0.674325767	0.006574226	0.183312274	0.437249866	0.075487792	0.671836072	0.461021188	0.261778517	0.42934956	0.012250901	0.010958367	0.13130847	0.047944931	0.672338924	0.011232461	0.199149951
Bin 154	0.012364124	0.00808135	0.012244985	0.07301834	0.007549323	0.023699794	0.065580813	0.00604569	0.094969123	0.003252435	0.043467392	0.001890643	0.008797792	0.053594618	0.012581299	0.088019432	0.009837322	0.006931125	0.011793722	0.002236433	0.000254564	0.087048236	0.002788119	0.042411114	0.002102994	0.005457551
Bin 155	0.563212568	0.356625946	0.028570106	0.081583057	0.341034404	0.065943621	0.060586669	0.408039313	0.063678043	0.038075971	0.071492777	0.036059899	0.039789561	0.064491931	0.046946758	0.080437949	0.253602749	0.313666929	0.032971951	0.017050325	0.043688005	0.062569808	0.02058919	0.03801034	0.016539427	0.024431351
Bin 156	0.024592213	0.01575389	0.163535121	0.023122376	0.007359894	0.056541941	0.035622655	0.011565182	0.046544438	0.009670373	0.054783647	0.004068939	0.164514724	0.016509403	0.277018305	0.014160939	0.014423813	0.013867839	0.042108872	0.00164269	0.010424996	0.034058296	0.00809627	0.038171344	0.003562719	0.022506825
Bin 157	0.755632403	0.365132458	0.050165974	0.129390929	0.32636476	0.088887412	0.118753357	0.288312253	0.164351878	0.062060056	0.15725505	0.044246949	0.068861177	0.106025821	0.070480949	0.175885114	0.437100739	0.418217913	0.052764645	0.044144806	0.171709374	0.145470915	0.034315316	0.116258242	0.031483053	0.040467717
Bin 158	0.062662027	0.037430615	0.003493988	0.013861629	0.04212578	0.022614139	0.013118844	0.028728225	0.021122174	0.000317749	0.011404108	0.000265526	0.014154271	0.011534422	0.017865174	0.020475307	0.021352524	0.034991	0.015136149	0.000435412	0.000509128	0.021730956	0.000289535	0.005246044	0.000358746	0.002021765
Bin 159	0.021584315	0.010494962	0.046117893	0.012982742	0.007777753	0.009454424	0.028275567	0.007238035	0.053500793	0.018219631	0.102339623	0.002269263	0.08865621	0.015606372	0.091156982	0.022044621	0.007103313	0.012000907	0.059159061	0.001622898	0.006642904	0.052772216	0.0089756	0.051387082	0.001459725	0.048015911
Bin 160	0.275527508	0.124840666	0.036657108	0.042752801	0.128973639	0.0576232	0.047990702	0.118523519	0.043039837	0.029271914	0.103113413	0.026080549	0.058876381	0.047411902	0.064278139	0.071578747	0.164381221	0.155606543	0.520061706	0.047598413	0.047894369	0.04584651	0.032374356	0.055264593	0.026534833	1.142151487
Bin 161	0.114763661	0.076826787	0.019036052	0.026921052	0.073894223	0.066128226	0.031835151	0.100386448	0.016499439	0.007299243	0.023348856	0.00351576	0.04223838	0.024359679	0.055440148	0.038824618	0.05872583	0.06474453	0.010979541	0.006738985	0.028365686	0.015230331	0.005361768	0.012048459	0.00359983	0.006693299
Bin 162	0.024773594	0.023704421	0.02923868	0.178225151	0.012535776	0.096671599	0.257201739	0.01583635	0.094649259	0.001501816	0.014293149	0.004931899	0.008737943	0.137493407	0.047899477	0.107333659	0.018805893	0.013800764	0.00110462	0.002384868	0.001491017	0.079189427	0.001469124	0.012544888	0.005665713	0.000741449
Bin 163	0.031988519	0.011731203	0.050738383	0.023924581	0.011616486	0.007287511	0.037814716	0.011520399	0.177499694	0.039242051	0.261507185	0.011415157	0.178399675	0.027135253	0.165955573	0.024425101	0.013793543	0.017833672	0.181200512	0.005383272	0.009940112	0.174552657	0.024771369	0.170811735	0.009228431	0.111168725
Bin 164	0.079530441	0.044710698	0.099145915	0.086136749	0.022129824	0.035725505	0.112673239	0.031000956	0.157787705	0.02227843	0.152426466	0.008966418	0.26783392	0.101156101	0.303978231	0.038183108	0.051034833	0.044403915	0.04361344	0.009262394	0.017298219	0.109411629	0.015388275	0.089947519	0.006457428	0.013224532
Bin 165	0.404595061	0.214026587	0.021115044	0.058661232	0.281653824	0.057095756	0.059306291	0.184891764	0.132813251	0.010090042	0.109901814	0.016619957	0.04793899	0.048935421	0.053352274	0.088751072	0.231764746	0.225415266	0.039871064	0.020583097	0.011018978	0.143822432	0.016760887	0.089665763	0.033895311	0.019707146
Bin 166	0.016571151	0.007381468	0.058532312	0.031333179	0.004468308	0.002681171	0.055116574	0.005536285	0.160046225	0.016415054	0.231491572	0.002419236	0.244019035	0.03991619	0.200415629	0.010333085	0.006881867	0.009547065	0.037952263	0.000227602	0.000884912	0.136761945	0.008053376	0.160775824	0.001929806	0.017126256
Bin 167	0.080140082	0.051133915	0.082280439	0.053989568	0.032459304	0.083300907	0.064099328	0.037880728	0.172117628	0.011061276	0.096473688	0.004307421	0.131742449	0.042060196	0.136630742	0.041692857	0.047934586	0.044901391	0.018883286	0.002424451	0.006291364	0.087908766	0.007796011	0.056539207	0.004082282	0.006964758
Bin 168	0.056691576	0.014432617	0.289291211	0.415082042	0.008334898	0.010148892	0.26117024	0.018870391	0.012441333	0.029101049	0.009430775	0.020000496	0.001182016	0.364547554	0.000702715	0.092541814	0.009479601	0.03157295	0.005904003	0.029014251	0.193795818	0.004634417	0.011999637	0.005366797	0.004119394	0.036934693
Bin 169	0.158642699	0.084826374	0.062878045	0.072629035	0.108587681	0.138014377	0.086341701	0.07132795	0.107619064	0.017386288	0.126421721	0.031410736	0.183167639	0.069815937	0.159070319	0.122788221	0.098445614	0.089059362	0.063439463	0.054931141	0.021747026	0.108229697	0.032588827	0.092241825	0.057448841	0.026781299
Bin 170	0.937124044	0.706527791	0.138655912	0.209357779	0.974887831	0.449948845	0.232988523	0.656226095	0.154986805	0.11719857	0.352158864	0.0777696	0.149068713	0.202378684	0.126333266	0.355391315	0.987713952	0.51888132	0.164259833	0.048469236	0.188898495	0.14287896	0.04700126	0.26059825	0.055531405	0.091194171
Bin 171	0.3698556	0.241841998	0.044899806	0.109176546	0.248587232	0.118714341	0.114851892	0.244223497	0.198727563	0.022629153	0.185408837	0.029699569	0.067030798	0.091771226	0.077237822	0.169348073	0.411634426	0.20653913	0.064063192	0.027252813	0.042548528	0.201612673	0.033875651	0.140663752	0.050805855	0.052833303
Bin 172	0.044035227	0.03616821	0.083750387	0.071632177	0.034871744	0.361742714	0.116413819	0.0251288	0.041579587	0.003821986	0.031634152	0.004779467	0.099793097	0.084491577	0.077420258	0.086338782	0.028362149	0.024557981	0.031543563	0.004077037	0.002606249	0.036785034	0.004975721	0.01905213	0.007892412	0.007288889
Bin 173	0.52993423	0.204224966	0.036803645	0.064082014	0.152981044	0.046876539	0.064032293	0.11059135	0.057202876	0.100522722	0.093155514	0.059927731	0.030827184	0.065500224	0.025311249	0.108690904	0.201051861	0.29680585	0.031914944	0.043669812	0.089836793	0.046779614	0.045907459	0.061100985	0.036876614	0.039090162
Bin 174	0.198879006	0.089898885	0.134827637	0.098724288	0.057419427	0.042951481	0.122929668	0.077507989	0.494521446	0.107812972	0.684682387	0.035064177	0.47338007	0.101671328	0.44988616	0.116701828	0.111804782	0.110361391	0.511472335	0.037969877	0.238114172	0.565409192	0.076244343	0.765211348	0.017999152	0.217904963
Bin 175	0.130961974	0.073173663	0.018468222	0.039313938	0.097745627	0.044331624	0.043995387	0.070919306	0.072100211	0.007928747	0.080234237	0.014803072	0.040821955	0.037833124	0.05312254	0.068212144	0.103432412	0.073123365	0.027101277	0.017307614	0.008061188	0.077312851	0.015688534	0.063770967	0.028477009	0.016631956
Bin 176	2.542082108	1.977556348	0.063711473	0.238555677	0.514601979	0.088566551	0.207796589	1.104821914	0.184061086	0.188371439	0.250883624	0.126382975	0.044228357	0.240272749	0.044892668	0.422278025	0.669023053	1.435698629	0.128059726	0.069715347	0.391373728	0.139416107	0.073466947	0.119921081	0.041911428	0.096526121
Bin 177	0.28774552	0.185380475	0.067640493	0.098187518	0.061720592	0.036477112	0.104293804	0.115758176	0.252745702	0.085477587	0.249775314	0.034579838	0.150026296	0.090153526	0.153110757	0.109618708	0.26497316	0.159893779	0.042565956	0.021948707	0.202208547	0.154490921	0.033253686	0.131177938	0.011566466	0.036444445
Bin 178	1.080676869	0.640601506	0.095157365	0.190848081	0.205252446	0.205887561	0.158062964	0.396356576	0.139688944	0.149396177	0.099048482	0.109817106	0.119747727	0.158833749	0.142860579	0.159412618	0.527761667	0.60199892	0.024154037	0.03717822	0.242247804	0.06037183	0.053392487	0.03029557	0.030938749	0.066495412
Bin 179	0.019483321	0.013206188	0.002165998	0.008995312	0.011828201	0.005265644	0.00778282	0.011587573	0.008438857	0.000959243	0.007143196	0.000830998	0.002433856	0.006443099	0.002533828	0.009781704	0.015211651	0.010846651	0.001495046	9.90E-05	0.000497006	0.006220693	0.000525453	0.003998264	0.000272152	0.000360595
Bin 180	0.092917352	0.057864558	0.007033769	0.00793357	0.074261939	0.003243777	0.012870813	0.05507176	0.053128082	0.027173569	0.059152687	0.006168561	0.000897734	0.01303024	0.000905421	0.029095931	0.116646788	0.052002999	0.043242059	0.004156202	0.007915723	0.063502912	0.016310499	0.040962079	0.005962606	0.088106826
Bin 181	0.162522233	0.086631678	0.055088696	0.086354996	0.087182146	0.068339093	0.074127837	0.089851273	0.09237405	0.070900084	0.144492586	0.069415367	0.046522565	0.084380776	0.045284567	0.087489259	0.116135759	0.090811707	0.397215596	0.1035785	0.161890483	0.09650369	0.078560627	0.077751473	0.07267699	1.445181275
Bin 182	0.639080125	0.453141007	0.062539179	0.077577931	0.626398819	0.300308735	0.076192529	0.455173306	0.098195581	0.03431094	0.116359073	0.033549695	0.104466301	0.063112455	0.109265404	0.106156674	0.679929279	0.355211754	0.059901822	0.046440613	0.03559045	0.105471857	0.037671783	0.070412378	0.036987949	0.039248176
Bin 183	0.073615412	0.070190988	0.061696592	0.273398503	0.040727345	0.109870872	0.173890042	0.047122797	0.300219138	0.032239574	0.410196482	0.009558934	0.049086094	0.125427139	0.052223876	0.102530286	0.058802485	0.041086477	0.020364048	0.019207592	0.00528523	0.244887964	0.025221757	0.362070966	0.008807833	0.008812303
Bin 184	0.007849758	0.003306453	0.052244965	0.013271772	0.0029473	0.003555848	0.040509542	0.002978062	0.076072092	0.016819735	0.12080921	0.001556277	0.095249566	0.017706057	0.089981286	0.012109167	0.002691423	0.004379465	0.045875054	0.000653118	0.001054622	0.07284432	0.007141875	0.062590271	0.000841197	0.044900205
Bin 185	0.006025873	0.003224691	0.059915253	0.007638642	0.002512727	0.004892038	0.011261961	0.00371698	0.010433141	0.001312965	0.006136255	0.000521218	0.064856287	0.003384982	0.066406554	0.001807892	0.003108764	0.003376128	0.002461588	0.000168227	0.000193953	0.006635406	0.000911501	0.00232114	0.000395858	0.000344389
Bin 186	1.163174902	0.657843464	0.111569492	0.225956342	0.46276515	0.162676755	0.208922785	0.686622483	0.296288978	0.173422229	0.278412297	0.120140657	0.109872654	0.193304052	0.131002266	0.307665081	0.869789589	0.644510749	0.087869655	0.101866541	0.307246439	0.25457151	0.090796182	0.184094558	0.085332064	0.109377903
Bin 187	0.005063547	0.003659664	0.005270747	0.005945754	0.002874871	0.00285259	0.004846665	0.002345504	0.013514965	0.005155934	0.235853854	0.000508925	0.022298712	0.004371114	0.016811102	0.006383291	0.0103228	0.006900382	0.017059711	0.000593743	0.004036655	0.011840053	0.004300138	0.024244506	0.000334005	0.003768019
Bin 188	0.212366684	0.101051213	0.013838573	0.039266749	0.151460036	0.044419532	0.040040294	0.112242719	0.04541796	0.003696085	0.049799629	0.0035846	0.025420831	0.035761139	0.030973509	0.056866428	0.122225529	0.118362928	0.01466002	0.006056181	0.003866946	0.043804049	0.005297427	0.034696343	0.005777048	0.006502872
Bin 189	0.156944773	0.084159197	0.051017719	0.063964042	0.110331547	0.129003884	0.078230408	0.071848551	0.0950025	0.017176454	0.117034872	0.030255207	0.142744677	0.062885312	0.148712032	0.113250397	0.097491692	0.088257252	0.059639951	0.059621712	0.028935424	0.098328427	0.031291279	0.080783713	0.056855054	0.028061615
Bin 190	0.052469434	0.028616678	0.006447621	0.019347294	0.03577432	0.020161527	0.019916242	0.025039234	0.031630414	0.003462269	0.037540635	0.00601613	0.028054184	0.017290552	0.033568148	0.032796543	0.035827441	0.029356667	0.014650497	0.01044988	0.004400318	0.032264663	0.007163322	0.026538812	0.009896441	0.00535626
Bin 191	0.230570262	0.125576524	0.092986788	0.074174459	0.14033941	0.09238612	0.100935326	0.115282358	0.1610086	0.041139555	0.204016963	0.04922556	0.917957845	0.081306038	1.468059177	0.094089921	0.092947786	0.128298471	0.252367553	0.05842433	0.033881236	0.152894276	0.052073492	0.163486057	0.074371755	0.093414466
Bin 192	0.083772737	0.056386302	0.064801341	0.136309946	0.043992218	0.07509037	0.10241681	0.04167048	0.19506442	0.084299516	0.840018168	0.012619858	0.204568618	0.083605166	0.177894969	0.08819439	0.046260964	0.046765528	0.192641898	0.015852943	0.051130967	0.191929127	0.087772145	0.811043795	0.012840632	0.078139807
Bin 193	0.302724551	0.175640993	0.047821384	0.119799862	0.139453548	0.103858016	0.125745158	0.148740775	0.236101629	0.029493739	0.200658242	0.022429567	0.059968624	0.099283558	0.086913666	0.176659168	0.275308735	0.168837166	0.055459536	0.041888582	0.062016601	0.252145439	0.026197599	0.136169059	0.030295481	0.030622247
Bin 194	0.329518526	0.246571109	0.119097822	0.319100587	0.180977611	0.230989476	0.304334387	0.189644348	0.381820711	0.0105247	0.417319404	0.003351036	0.12584733	0.227004286	0.137921305	0.423126303	0.272076473	0.184102409	0.066643812	0.001880187	0.00632773	0.322874723	0.01549551	0.319740354	0.005170891	0.00754009
Bin 195	0.317592738	0.166107551	0.02911504	0.046610463	0.062450452	0.050067572	0.050397276	0.113804522	0.031010156	0.078436141	0.045139995	0.028315392	0.028996805	0.04641469	0.027905888	0.073429053	0.173396637	0.178677686	0.009574959	0.006590549	0.060477096	0.015831665	0.01864823	0.01646265	0.005999717	0.014768205
Bin 196	0.068163911	0.026690367	0.00379622	0.047347784	0.049886819	0.011124662	0.081830213	0.028174036	0.012502525	0.004013834	0.018719633	0.006350496	0.009156886	0.068768864	0.014419168	0.115249152	0.028983901	0.038034547	0.003175782	0.018247707	0.011916012	0.012576169	0.007195493	0.014396433	0.011591207	0.004874115
Bin 197	0.238268869	0.121501509	0.077998816	0.083918889	0.130578219	0.072224594	0.131161625	0.140539908	0.178909879	0.052833332	0.316189461	0.047337376	0.395017876	0.130945047	0.377709236	0.165806513	0.232446119	0.133175412	1.724125946	0.035001161	0.040536262	0.194365565	0.055923242	0.263509738	0.038979608	2.410734204
Bin 198	1.315559963	0.810198657	0.055349715	0.168339156	1.093459562	0.207188589	0.150776207	0.6755835	0.209441629	0.079809058	0.227406367	0.051728388	0.137348299	0.132712329	0.145799819	0.243280791	0.883693856	0.728886013	0.094816381	0.056672788	0.227264903	0.202265846	0.029661301	0.136705739	0.03028311	0.050933087
Bin 199	0.026078528	0.019665381	0.027045207	0.15204142	0.015967793	0.062897635	0.141176726	0.014235362	0.204087377	0.007802846	0.096348665	0.004152531	0.021814934	0.113366411	0.029595107	0.175768476	0.020922408	0.014580515	0.026068077	0.003364545	0.002885057	0.188030826	0.007227663	0.092859007	0.004342064	0.011964474
Bin 200	0.864677531	0.455884938	0.034903245	0.152542798	0.152184326	0.037083672	0.111325826	0.266637334	0.077554594	0.17792168	0.102464646	0.106151373	0.018533218	0.135172119	0.019716557	0.186976347	0.489851781	0.48526257	0.019311803	0.049250998	0.403823113	0.036162964	0.054379053	0.036641807	0.028848126	0.042999988
Bin 201	1.05674468	0.738212177	0.078539171	0.152531001	0.6860134	0.201536153	0.164612331	0.639348543	0.189715732	0.153457974	0.231508467	0.086305767	0.127393427	0.161498522	0.159029778	0.269975035	0.8281066	0.588119901	0.085746118	1.939432455	0.881275787	0.200410006	0.151973956	0.132170796	0.125783767	0.18699505
Bin 202	0.513040624	0.370440443	0.071303914	0.145081113	0.295153463	0.15728804	0.123130774	0.321490778	0.123147784	0.108772216	0.125022817	0.080137206	0.07272642	0.121188987	0.078764876	0.168075656	0.460995637	0.290288357	0.058878144	0.083945392	0.272140872	0.110334365	0.072072887	0.083614699	0.05854982	0.056836317
Bin 203	0.082513148	0.043889808	0.151418355	0.066046236	0.043997789	0.08673808	0.076748924	0.032853849	0.08521465	0.018708246	0.12410373	0.019946408	0.438812328	0.062126322	0.354938572	0.06407679	0.04120177	0.046016519	0.070895647	0.025590332	0.04888838	0.072947998	0.024160127	0.082434003	0.034365392	0.028649102
Bin 204	0.068859204	0.058093492	0.02512649	0.046716637	0.037958331	0.048595126	0.046810877	0.040114275	0.10930461	0.003240444	0.125408022	0.000941634	0.034602654	0.032974485	0.034851954	0.055260001	0.059722338	0.038579534	0.019997429	0.000108853	7.27E-05	0.086903087	0.004889933	0.089558427	0.001212314	0.00230538
Bin 205	0.698331186	0.46220023	0.065524867	0.133608403	0.426689972	0.21090267	0.122628008	0.619179449	0.12919183	0.088688055	0.161276055	0.054592627	0.06771906	0.114701568	0.071102581	0.177867964	0.680712857	0.38902614	0.07072424	0.058345164	0.149016826	0.112750068	0.042164945	0.101137291	0.035305554	0.058096376
Bin 206	0.435157725	0.279658529	0.191999903	0.4210101	0.219047371	0.356547395	0.414185432	0.215959895	0.582094749	0.016891678	0.653359103	0.00517038	0.20277315	0.303468304	0.213355042	0.553252128	0.311447053	0.243738029	0.10509125	0.001167695	0.002157732	0.492087952	0.025554187	0.536880965	0.006296611	0.013382546
Bin 207	0.903613942	0.637723486	0.267557965	0.631854317	0.470398045	0.503400846	0.608005123	0.468053985	1.078952596	0.032491375	0.919103547	0.015260366	0.30826187	0.454645679	0.324924539	0.779243955	0.63878287	0.495164576	0.207720912	0.006165033	0.007103543	0.888646789	0.044256034	0.762031521	0.022477292	0.031704034
Bin 208	0.033202763	0.015165204	0.001387521	0.021865982	0.026754133	0.003564639	0.039436974	0.015035856	0.005368159	0.001663688	0.008379908	0.001647244	0.003900155	0.030237691	0.009432596	0.053531635	0.016957669	0.018596655	0.000933213	0.006699402	0.0030184	0.00585782	0.00230556	0.006010813	0.002783374	0.001827287
Bin 209	0.037717129	0.02288026	0.015917565	0.030554568	0.017655945	0.02190209	0.047058909	0.023947651	0.094131913	0.002497031	0.033908215	0.002829818	0.026832269	0.023506508	0.05321038	0.058817467	0.033191379	0.020983421	0.010912883	0.001959353	0.000957645	0.086643891	0.003088378	0.032254451	0.003340049	0.002690285
Bin 210	1.775813737	0.511496137	0.117600399	0.177434743	0.365214524	0.17881213	0.162594563	0.30154	0.117423602	0.134653804	0.338304984	0.085651787	0.11483014	0.169226917	0.062507838	0.234988875	0.380930058	0.989624861	0.11835145	0.105320147	0.47661625	0.090282997	0.062207234	0.192735101	0.037086913	0.134376483
Bin 211	0.288032707	0.175801247	0.106619294	0.118266235	0.130232788	0.078509962	0.148202045	0.121020165	0.547151652	0.12221961	1.277682501	0.032209773	0.494506741	0.124718011	0.446136095	0.171951226	0.205719266	0.160838425	0.615577997	0.016822724	0.1012558	0.538784624	0.129926366	1.373671969	0.024827697	0.224780586
Bin 212	0.01593128	0.01918135	0.012194613	0.032330037	0.007181607	0.018561615	0.038438146	0.006790206	0.045003527	0.005203896	0.058125473	0.001802134	0.007959907	0.029207238	0.008993399	0.016785298	0.009190017	0.008907054	0.002794879	0.010212383	0.000848546	0.035748251	0.003688896	0.038708024	0.001830842	0.001292471
Bin 213	0.312453616	0.160799566	0.021687453	0.050786647	0.173010429	0.071657592	0.05698016	0.230665477	0.112277958	0.018222629	0.157481443	0.025212672	0.0432209	0.051245629	0.052460367	0.101305584	0.318946413	0.174778929	0.071619363	0.038692265	0.042815214	0.136502749	0.028846313	0.098762484	0.044929843	0.082714102
Bin 214	0.821221715	0.53898123	0.034633068	0.097361719	0.523081735	0.155806803	0.08316422	0.404798151	0.185585309	0.007296246	0.120302361	0.005094164	0.094695964	0.069306251	0.112346538	0.121876323	0.41240097	0.453765081	0.088279126	0.020147686	0.0170679	0.191462575	0.006498463	0.068158323	0.005282225	0.020728158
Bin 215	0.004645364	0.001893606	0.006117913	0.020939907	0.001833009	0.003903082	0.02818842	0.002379091	0.008258064	0.001282988	0.012008948	0.000811329	0.012623136	0.01877529	0.016324607	0.01675879	0.001537348	0.002579608	0.002418737	0.000197914	0.001030377	0.008470511	0.001093801	0.009646818	0.000556675	0.001409969
Bin 216	0.160789039	0.085300594	0.032251844	0.079335704	0.109651829	0.090206021	0.092576001	0.07446835	0.109510436	0.015323915	0.140495235	0.028239176	0.102476324	0.077278408	0.127630586	0.139891624	0.102337957	0.090333795	0.05698315	0.046648424	0.018946823	0.111225998	0.030905232	0.109200904	0.053292336	0.023272584
Bin 217	0.476326128	0.329965014	0.033524883	0.040924246	0.430177703	0.095120036	0.049338115	0.513967644	0.068431506	0.025845617	0.115291311	0.021564149	0.058098345	0.047849567	0.051021153	0.085426883	0.556954239	0.266448642	0.04527037	0.051893155	0.045336609	0.07122694	0.02410651	0.054231485	0.027660553	0.073601978
Bin 218	0.468662789	0.235526706	0.018413271	0.079052572	0.115496287	0.02668864	0.076152308	0.161470312	0.057177843	0.044667772	0.0634136	0.029119346	0.020278811	0.072320048	0.021966596	0.108738619	0.224601813	0.26100715	0.015631324	0.02570908	0.132215612	0.044301705	0.020985961	0.035313525	0.015067332	0.024086962
Bin 219	0.820768263	0.568101561	0.034184299	0.100741597	0.487736417	0.102899827	0.086817653	0.717483493	0.06357513	0.041169531	0.083062456	0.026294445	0.050826701	0.082031787	0.058075329	0.114533417	0.504501299	0.457258591	0.032995758	0.040265684	0.231653099	0.060402933	0.027194888	0.052420191	0.017430107	0.02358456
Bin 220	0.127364588	0.082769244	0.073382905	0.076374624	0.070919066	0.176733123	0.067920351	0.066295472	0.116099642	0.011849655	0.207372305	0.003525595	0.092351881	0.053987963	0.102427447	0.095017725	0.081935096	0.071069181	0.032971951	0.003997871	0.027129233	0.110085538	0.010476895	0.135176202	0.003352419	0.006729764
Bin 221	0.111997604	0.102643936	0.051718348	0.414934578	0.044315362	0.116112286	0.392821224	0.052849409	0.106773509	0.02762921	0.10682017	0.021003594	0.034502906	0.299174751	0.067953878	0.16353737	0.06238821	0.062327021	0.011003347	0.06358	0.15101697	0.087970973	0.02447111	0.073095777	0.016811579	0.012268347
Bin 222	0.022526487	0.013310843	0.000448769	0.001362569	0.015700364	0.000676886	0.002339538	0.012091381	0.013133909	0.002137314	0.015327122	0.001276	0.000244383	0.002271428	0.000135137	0.005805402	0.022906906	0.012540305	0.009308327	0.000880719	0.001369796	0.014297227	0.001276101	0.009230891	0.001002015	0.012086023
Bin 223	0.0083939	0.003787213	0.054145365	0.080432837	0.001955581	0.00121312	0.075435028	0.002507842	0.040322381	0.018336539	0.020807851	0.01022029	0.007381368	0.085056664	0.007054176	0.023142081	0.00306192	0.004837813	0.003509073	0.000900511	0.008970345	0.036245907	0.015506233	0.021775779	0.0080656	0.001150664
Bin 224	0.403713349	0.267767073	0.332629483	0.13789666	0.082190122	0.103660225	0.152405169	0.165562349	0.250723603	0.122669256	0.225179609	0.054907324	0.762136178	0.124407767	0.842034835	0.124940727	0.390771638	0.2244818	0.082041833	0.028519465	0.277438225	0.149597309	0.035998911	0.136423982	0.012927226	0.047104293
Bin 225	0.525475286	0.289564806	0.04063192	0.080692374	0.347302293	0.112987184	0.084471411	0.285983543	0.161843028	0.024589607	0.155572311	0.036620454	0.083938119	0.07003754	0.092305651	0.121383261	0.306745579	0.293077576	0.062372933	0.065816433	0.031347719	0.16820755	0.035033793	0.132372051	0.055506664	0.035848855
Bin 226	0.661314388	0.37377633	0.167445823	0.212843831	0.55673333	0.588288478	0.248353056	0.299911022	0.396640167	0.094341597	0.41188598	0.196993209	0.50826202	0.201769276	0.798148941	0.371418465	0.440997341	0.37014162	0.168416442	0.233380658	0.102443764	0.42168007	0.194600013	0.291765924	0.377475007	0.084472511
Bin 227	0.039928967	0.019351415	0.015867193	0.055399325	0.011154055	0.007045766	0.056973457	0.01638494	0.018999944	0.0128059	0.027004928	0.007405224	0.039565128	0.051550333	0.038676345	0.032292878	0.017200408	0.02224388	0.014583839	0.013794634	0.136676541	0.016308585	0.012589432	0.019307053	0.005591489	0.006729764
Bin 228	0.034366623	0.039419065	0.158676509	0.090230354	0.020525245	0.1462381	0.107451175	0.013110191	0.025071804	0.002053381	0.021111961	0.001315337	0.057310334	0.076242416	0.070075536	0.048622227	0.018937909	0.019270203	0.004137563	0.0076296	0.001794069	0.020134311	0.001629978	0.010666509	0.001385502	0.000935927
Bin 229	1.103430082	0.402618671	0.064421261	0.196799733	0.186610353	0.043755832	0.136323357	0.341312805	0.096078913	0.147567619	0.127367839	0.112860821	0.02051322	0.173996915	0.024290961	0.210410024	0.522638595	0.615316181	0.029039124	0.087685974	0.594115648	0.06079691	0.071997823	0.049870962	0.048727602	0.078569281
Bin 230	0.521862785	0.380222442	0.071303914	0.115016125	0.604831712	0.227556698	0.118250591	0.390551594	0.101155022	0.018858127	0.156890119	0.019806269	0.09714977	0.096003838	0.104616674	0.158209124	0.353415367	0.290785833	0.090826418	0.022740364	0.020425718	0.106643421	0.027366465	0.119102645	0.027920335	0.040309704
Bin 231	0.0580872	0.030928906	0.01012478	0.015277284	0.036437323	0.035035433	0.017315265	0.031510362	0.026228879	0.009805267	0.034621183	0.020494669	0.018363646	0.015190866	0.020007103	0.028083299	0.038041903	0.032752359	0.01134616	0.79748617	0.241217426	0.026686775	0.019817095	0.01932047	0.040439333	0.016891261
Bin 232	0.017916392	0.018102093	0.172029679	0.050214487	0.010223622	0.069802749	0.052254159	0.009219678	0.051336841	0.014787338	0.102339623	0.004528693	0.023311157	0.034841488	0.060940243	0.023460185	0.012690571	0.010069694	0.006465835	0.029509037	0.003660871	0.043544854	0.011366948	0.073350699	0.004366805	0.005190143
Bin 233	0.155891757	0.078000888	0.222049115	0.103596503	0.053926124	0.04240206	0.140928695	0.065724491	0.294831509	0.070558353	0.370824432	0.037448993	1.635112567	0.107898364	1.931364488	0.090299179	0.099212158	0.089257794	0.748427583	0.029321018	0.239726409	0.268962047	0.06201421	0.321216224	0.035627188	0.256747976
Bin 234	0.445189091	0.260451015	0.164611251	0.207334571	0.160463509	0.121136185	0.252603105	0.193825951	0.898479554	0.197616148	1.248937391	0.063470536	0.459285648	0.20207952	0.44554149	0.296261046	0.377765932	0.247650761	0.46474977	0.020583097	0.123499831	0.897293553	0.108221928	0.981090761	0.033326266	0.241752879
Bin 235	0.257863034	0.114980177	0.029637077	0.101443526	0.112025269	0.050304922	0.107511507	0.105318164	0.129077791	0.008983915	0.1077967	0.008956584	0.072312465	0.086148057	0.083474417	0.135480579	0.139715521	0.143320566	0.038685502	0.006828047	0.002957789	0.111464458	0.009576118	0.076275604	0.014374581	0.00986978
Bin 236	0.501240796	0.274474823	0.051805355	0.090584268	0.362907941	0.10105817	0.090370534	0.320746262	0.109769109	0.035474023	0.097859075	0.037731729	0.061280313	0.07495158	0.069886344	0.115869455	0.23685375	0.279391399	0.053236013	0.043521376	0.034863125	0.114948046	0.04260461	0.081655818	0.040699114	0.031708085
Bin 237	0.130110492	0.083855043	0.01676931	0.084650311	0.072863504	0.028240203	0.086656768	0.065690903	0.081965941	0.002931688	0.079575333	0.002060285	0.016792611	0.066613777	0.017365165	0.125820815	0.077910737	0.072407894	0.012374599	0.002028623	0.001187965	0.071921584	0.004793421	0.067863149	0.003191602	0.002524168
Bin 238	0.610371576	0.41576272	0.068212902	0.178390311	0.220735522	0.084100862	0.141880599	0.551254999	0.115565607	0.154465179	0.144114139	0.113694277	0.032233634	0.162473574	0.03950744	0.205341563	0.812213576	0.349275581	0.046941584	0.088141177	0.339382094	0.087100076	0.076062043	0.067943651	0.060887854	0.093677823
Bin 239	0.153201275	0.077317358	0.016938744	0.054514541	0.077337383	0.045870001	0.056651686	0.085423365	0.107774824	0.011744737	0.106661358	0.024949605	0.040662358	0.044719429	0.054919869	0.086434213	0.135282338	0.085336678	0.038809296	0.019544047	0.00969767	0.108157123	0.023720462	0.079374929	0.046241121	0.024889186
Bin 240	0.054913036	0.026719801	0.21651277	0.051500374	0.022508683	0.051961973	0.059500694	0.021798072	0.107510588	0.023168728	0.118849393	0.014080251	0.660048872	0.042619743	0.588388556	0.03043727	0.021637849	0.030636689	0.111595176	0.011122789	0.075872148	0.081014164	0.021339837	0.076879368	0.017306401	0.039868076
Bin 241	0.578524131	0.362159594	0.134456715	0.331741212	0.305973231	0.264376648	0.321696577	0.298673895	0.519484775	0.016783763	0.457289536	0.011661015	0.161951195	0.24202895	0.173104346	0.4081595	0.391559476	0.321545493	0.114756674	0.01216184	0.009903746	0.44434413	0.022873303	0.388368272	0.017306401	0.025087716
Bin 242	0.011437067	0.003404567	0.0019004	0.003267805	0.004746881	0.003138289	0.003867947	0.002938877	0.013420397	0.000641494	0.02350429	0.000548262	0.020842389	0.004293553	0.011527226	0.015375036	0.005429691	0.006360984	0.002252091	0.000148436	0.000157587	0.015178492	0.001008012	0.022205123	0.000828827	0.001580137
Bin 243	0.006227407	0.00198518	0.019297071	0.00711367	0.002546155	0.003173452	0.016611393	0.001796914	0.028378923	0.003648123	0.043311958	0.000585141	0.052766803	0.008243621	0.050406277	0.011748648	0.001264799	0.003465562	0.057149795	0.000564056	0.001006133	0.029154316	0.001951684	0.023010143	0.000371117	0.031687827
Bin 244	1.429018691	0.664289575	0.093366868	0.186713187	0.343446845	0.079428592	0.139594689	0.49725243	0.129472754	0.193665264	0.178387285	0.12366871	0.072586773	0.158301903	0.076143209	0.201386468	0.579490649	0.795324196	0.062425307	0.081352713	0.408441628	0.091464929	0.074807389	0.094321459	0.040501185	0.100281986
Bin 245	0.760716103	0.461768527	0.079413812	0.175163796	0.894987578	0.302647067	0.175297787	0.25806141	0.23361225	0.062179961	0.268660517	0.113187811	0.203606047	0.151476539	0.22799043	0.268140634	0.333515019	0.421026696	0.110976208	0.149652972	0.126033347	0.241984974	0.109508753	0.173548801	0.208753056	0.055709963
Bin 246	0.122850222	0.058894758	0.010427012	0.03839966	0.076897238	0.041676825	0.042822266	0.059779562	0.050471817	0.007637976	0.056135245	0.013330386	0.028119021	0.042619743	0.037980387	0.074070563	0.081211137	0.068987049	0.018059583	0.039375069	0.01689819	0.053726055	0.014905715	0.041042581	0.023974129	0.011960423
Bin 247	0.016969181	0.011034591	0.035667984	0.009856503	0.004774738	0.093397054	0.039048169	0.00515563	0.006397287	0.007203319	0.016989587	0.001214535	0.013550794	0.024891525	0.008973128	0.007777648	0.005812963	0.009452042	0.00195213	0.00198904	0.00383058	0.003836094	0.003141996	0.003475001	0.000841197	0.004878167
Bin 248	0.112299905	0.066603274	0.109472183	0.089404555	0.02827514	0.066488646	0.069569424	0.042398202	0.136732284	0.038204869	0.100471039	0.020693814	0.077763705	0.068774404	0.071764755	0.027918945	0.040575758	0.063327562	0.014764768	0.029132999	0.27520776	0.070760387	0.025146693	0.040049723	0.010069629	0.005931592
Bin 249	0.049920026	0.031936213	0.013156261	0.014209644	0.048571955	0.028402831	0.014110969	0.031527155	0.020223773	0.003069579	0.029012051	0.004201702	0.044507652	0.011900066	0.038845267	0.019918625	0.044434033	0.027906161	0.037409476	0.014714935	0.006655026	0.019087161	0.005243809	0.015738133	0.006853286	0.01530302
Bin 250	0.075580371	0.020381616	0.009488261	0.02298081	0.017126656	0.006241414	0.016980088	0.017414947	0.326790132	0.028900208	0.350719412	0.032826875	0.00652852	0.018121562	0.006216324	0.015253096	0.02199557	0.042014354	0.013793465	0.062095642	0.316786522	0.356777502	0.038433154	0.23672942	0.050793484	0.05287382
Bin 251	1.181635436	0.671298208	0.067901511	0.197354199	0.479563091	0.131293868	0.149623197	0.473422334	0.176003285	0.091373937	0.183469294	0.069816114	0.092436667	0.155049883	0.102461232	0.190480795	0.430725644	0.655091893	0.0671866	0.070467421	0.423933656	0.1575909	0.056963425	0.110851194	0.034056128	0.060750196
Bin 252	0.471685803	0.320496982	0.053403522	0.097868996	0.148913881	0.129768677	0.095277531	0.231096512	0.133227684	0.07363093	0.108790124	0.038125101	0.064212911	0.082740915	0.081210864	0.134600491	0.422327722	0.262767879	0.029058169	0.031567346	0.199456833	0.094699689	0.022111932	0.057371061	0.013817906	0.029386499
Bin 253	0.096393817	0.063251034	0.03556724	0.032524689	0.0461038	0.082729509	0.033940065	0.046826111	0.063182949	0.001828558	0.046623374	0.001408763	0.051933906	0.024054975	0.052473881	0.033968227	0.054445956	0.053780497	0.022163817	0.00226612	0.000945523	0.053155825	0.002423519	0.030134566	0.002127735	0.002495806
Bin 254	0.659974185	0.421302909	0.070383479	0.180844114	0.38291504	0.173933277	0.14762554	0.347699965	0.226909005	0.057710486	0.239354493	0.067441132	0.086072731	0.141210793	0.098589543	0.198353874	0.581185564	0.367673805	0.07363339	0.046381239	0.095837227	0.197289291	0.042036262	0.151920609	0.044039163	0.066908679
Bin 255	0.008016024	0.010494962	0.023271883	0.018244263	0.015126504	0.022724023	0.033229489	0.011218114	0.005788154	0.000839338	0.008836072	0.000366327	0.006054716	0.009190973	0.006479842	0.008482779	0.008346818	0.004485667	0.002699653	0.002622366	0.000266686	0.005163176	0.000750648	0.00589006	0.000259782	0.001029115
Bin 256	0.411568145	0.230817219	0.311083988	0.126477038	0.209509038	0.113826698	0.181384609	0.189521195	0.398367434	0.144504035	0.523889529	0.251728433	2.685236791	0.139825776	1.592270785	0.191922868	0.281577366	0.229232974	1.258242988	0.060433161	0.169200102	0.370660017	0.199404157	0.411995597	0.498137366	0.42354158
Bin 257	0.010474741	0.004611373	0.12651625	0.161585298	0.002473727	0.002703148	0.161227039	0.003504261	0.090983335	0.05012347	0.047258625	0.030633827	0.004937536	0.180323673	0.001993278	0.072347499	0.002482753	0.005788048	0.008413204	0.00164269	0.013504006	0.085627845	0.040191814	0.061731584	0.020176369	0.004213699
Bin 258	0.535053199	0.356910478	0.066317082	0.08255632	0.399657266	0.144163488	0.102745284	0.309119504	0.095942623	0.017428255	0.308961791	0.027806467	0.927932666	0.096435963	0.332823325	0.165005951	0.319333944	0.302451363	0.119798883	0.018663328	0.011188687	0.10902802	0.031602261	0.224493123	0.056644755	0.05165833
Bin 259	0.628086434	0.354876241	0.019489401	0.101130902	0.295816466	0.056427661	0.102745284	0.280553617	0.093711917	0.050195413	0.104279166	0.027201658	0.030742399	0.104696205	0.036730365	0.188529756	0.31946596	0.349250428	0.024887276	0.033487116	0.181419167	0.081148945	0.019838542	0.060242297	0.013632348	0.022952505
Bin 260	0.024788709	0.009785269	0.00955695	0.005845478	0.005944744	0.009595076	0.007487863	0.004394321	0.060078874	0.003270421	0.028528855	0.002404485	0.062427418	0.005938953	0.022716609	0.004808675	0.005378588	0.013792379	0.00629919	0.003285379	0.001345552	0.046582626	0.002627266	0.022500297	0.001496837	0.002560632
Bin 261	0.621103273	0.4523332	0.078575805	0.178290035	0.256682558	0.082830603	0.146217794	0.434948232	0.143104539	0.156071912	0.189615686	0.104545925	0.037450466	0.163182703	0.042271001	0.216549435	0.898253944	0.356103298	0.069033981	0.098264499	0.530850471	0.112117631	0.066314348	0.086901862	0.04642668	0.185301467
Bin 262	0.070844317	0.0554117	0.20296727	0.103826547	0.036866326	0.214207982	0.110682285	0.03620137	0.15108446	0.027341437	0.124644369	0.014350694	0.056522324	0.072347748	0.050061677	0.055493278	0.053338725	0.039772917	0.023535069	0.42675292	0.090964147	0.109629353	0.020610637	0.070962475	0.011949953	0.005870817
Bin 263	0.037445058	0.017166736	0.003878647	0.019884064	0.013154208	0.007133673	0.02161224	0.014268949	0.03280974	0.001360927	0.030363649	0.001067021	0.020563094	0.015827974	0.026459917	0.026179976	0.018230985	0.020840886	0.016031272	0.000811449	0.000484884	0.028324891	0.001715766	0.021896532	0.001818471	0.002353999
Bin 264	0.035454908	0.023272718	0.007455062	0.032607269	0.024118834	0.011405965	0.035481881	0.018517725	0.054791376	0.003899924	0.111239896	0.001669371	0.010398751	0.036054762	0.010101526	0.055848494	0.025679243	0.019812396	0.012903103	0.00191977	0.001224331	0.053549802	0.004021326	0.089088832	0.002387516	0.007264579
Bin 265	0.147558317	0.073111524	0.011814533	0.045342272	0.093940323	0.049289593	0.051027409	0.069749353	0.049170108	0.013936009	0.054803921	0.026764032	0.028074134	0.061339633	0.036574957	0.098490362	0.093177749	0.083341184	0.016369324	0.054762914	0.027953535	0.052792951	0.027580935	0.035997792	0.050583185	0.017620555
Bin 266	1.747896209	0.313854642	0.069298191	0.156323778	0.172737427	0.053575071	0.111459897	0.199670118	0.087342444	0.123772386	0.131598341	0.089425697	0.062806461	0.140368703	0.053081999	0.142060034	0.232475929	0.972819678	0.072062163	0.090911979	0.343915754	0.055872195	0.048824261	0.060859479	0.030852155	0.088212169
Bin 267	0.05802674	0.037780556	0.07613505	0.033663112	0.020475101	0.033655289	0.045128287	0.025084017	0.075813419	0.007739896	0.041581913	0.003166643	0.131597814	0.028215566	0.130671179	0.01819556	0.026927007	0.032825024	0.005204093	0.00034635	0.00243654	0.041792692	0.004954274	0.026163136	0.001546319	0.004412229
Bin 268	0.181743559	0.098846911	0.015766449	0.037090179	0.123786613	0.049478594	0.040844719	0.089520999	0.102643087	0.030737758	0.09041177	0.066236431	0.038592583	0.03504647	0.04560214	0.064357782	0.138804185	0.101552155	0.030667486	0.041294839	0.01823162	0.114771793	0.065370677	0.066092106	0.133651438	0.025918301
Bin 269	0.170729714	0.11897343	0.026124772	0.060631353	0.074869228	0.050252177	0.059648172	0.086005542	0.084752933	0.007554042	0.089955606	0.003987806	0.031879528	0.048287233	0.029797813	0.08584572	0.097943101	0.095741749	0.019806977	0.015150347	0.018607405	0.075778414	0.007249111	0.069258517	0.004948221	0.009663146
Bin 270	0.840281813	0.298267546	0.07651971	0.175523608	0.21766565	0.072272943	0.137121079	0.23301098	0.118477764	0.104275762	0.152189937	0.083891448	0.041754601	0.154883681	0.042473708	0.175582915	0.180491433	0.479893744	0.044898989	0.07553403	0.373433038	0.096959875	0.086463873	0.093328602	0.058277668	0.062443779
Bin 271	0.565363946	0.348325475	0.5401165	0.483688255	0.307276951	0.395714469	0.543718095	0.27502293	1.25150969	0.089857133	1.449541568	0.022731971	2.785329133	0.40583768	2.460265529	0.632852402	0.367673096	0.315184509	8.94371676	0.009668118	0.027335308	1.156022559	0.101294524	1.340974758	0.022675221	1.779242524
Bin 272	0.594077534	0.379601051	0.027493976	0.078787137	0.270906485	0.053702537	0.074174761	0.276511961	0.080430592	0.102417228	0.117997886	0.047629946	0.047205841	0.077051266	0.056203675	0.141604085	0.357993341	0.33041342	0.031467383	0.02446222	0.104298444	0.067670776	0.032620997	0.061060734	0.021351572	0.039673597
Bin 273	0.055089379	0.039785359	0.010536915	0.035910466	0.034453885	0.020974669	0.039349828	0.034964242	0.088571836	0.00518591	0.141289299	0.002458574	0.018563142	0.036896853	0.018385453	0.060286048	0.065692868	0.030734507	0.036333424	0.003136943	0.002751714	0.093528125	0.008203505	0.093811613	0.003513237	0.052339004
Bin 274	0.090020298	0.047824192	0.008540351	0.023906885	0.061559019	0.026178778	0.028443155	0.044670934	0.031065784	0.004178704	0.039142279	0.005526873	0.031954339	0.02444278	0.035547912	0.053261247	0.060063024	0.050066196	0.007984688	0.00818376	0.004157876	0.032430548	0.005962286	0.025156861	0.010378893	0.004631017
Bin 275	1.12185031	0.497112577	0.1053142	0.258427944	0.225014401	0.053966258	0.161508588	0.322184912	0.105986365	0.202367401	0.130419072	0.138245593	0.026124056	0.191425969	0.030372147	0.197001932	0.346116159	0.626867124	0.041023297	0.106101909	0.590745707	0.05717854	0.089981193	0.051896928	0.050422368	0.11323911
Bin 276	0.918084099	0.499686443	0.157330201	0.238768026	0.621991797	0.643274461	0.272814303	0.549334932	0.431855844	0.143532801	0.505098937	0.265078487	0.328575593	0.25017839	0.367236082	0.449438822	0.612456323	0.507534398	0.212791689	4.367663994	1.328508096	0.43824785	0.279605485	0.316775199	0.484195755	0.318551596
Bin 277	1.033830239	0.750587664	0.085614153	0.204833579	0.599232398	0.242496534	0.180928767	0.685726825	0.223468377	0.091137124	0.238080612	0.065250543	0.119608079	0.164268556	0.13101578	0.263109286	0.694974845	0.571999447	0.088317216	0.066044035	0.136046192	0.202970858	0.040009514	0.149975145	0.039214648	0.051115411
Bin 278	0.265208956	0.121808934	0.041016579	0.381100407	0.16666454	0.063851428	0.407629362	0.12763124	0.070979295	0.042707318	0.115757612	0.042820976	0.046098636	0.503719602	0.064703822	0.721402008	0.14004769	0.148046587	0.029510492	0.153304493	0.234380569	0.067007236	0.04545707	0.067420389	0.053737676	0.065227251
Bin 279	0.605852171	0.318312303	0.05480936	0.13407439	0.259451571	0.098838512	0.124183231	0.309085917	0.164221151	0.099173786	0.200860981	0.080203588	0.062911196	0.120934144	0.080683828	0.187092986	0.61591855	0.338529543	0.078432773	0.068161719	0.201796396	0.155361818	0.078646415	0.118579382	0.077513875	0.09830884
Bin 280	0.17104713	0.098653953	0.229458385	0.089882338	0.061029731	0.0881402	0.113806139	0.072643447	0.189443152	0.066043914	0.227416504	0.041923597	0.567367822	0.078364262	2.553192812	0.094063412	0.122881351	0.094841821	0.378679884	0.058711306	0.361904933	0.162152741	0.059912397	0.167095228	0.047577141	0.166542403
Bin 281	0.248270005	0.152567775	0.009277614	0.075436752	0.052906548	0.031756493	0.057161156	0.102037817	0.029602752	0.061640387	0.033773055	0.043270895	0.009386307	0.071849142	0.010939378	0.099333338	0.228004419	0.138298295	0.007418094	0.053723863	0.20675433	0.016173803	0.026433517	0.012236297	0.021735059	0.032271262
Bin 282	0.887848928	0.367415252	0.044954757	0.165956135	0.129486213	0.029400579	0.104434578	0.23358756	0.060498869	0.169555279	0.08997588	0.104754903	0.011221674	0.140213581	0.012304267	0.153448165	0.397376697	0.495519517	0.021035391	0.064431032	0.439728737	0.027619879	0.057928543	0.026740067	0.036777649	0.064737003
Bin 283	0.013145069	0.00466043	0.00341614	0.004612678	0.007866896	0.006689741	0.006489035	0.005082858	0.012769542	0.000551565	0.025366116	0.000381079	0.017431	0.006321218	0.009439352	0.017702499	0.007175709	0.007314013	0.004323254	0.000821345	0.000497006	0.014245388	0.000932948	0.02373466	0.000470081	0.002463393
Bin 284	0.477741906	0.341388792	0.02677045	0.074103676	0.281180251	0.086799615	0.066405349	0.211543182	0.086435698	0.051937039	0.106049759	0.029532386	0.048796825	0.063162315	0.04962248	0.116351913	0.403777344	0.26792989	0.035495436	0.067854951	0.166242313	0.072740642	0.022229891	0.055989111	0.0197434	0.037453302
Bin 285	0.023181474	0.031818475	0.001657698	0.010316591	0.010067621	0.002637217	0.016028184	0.020012354	0.002753615	0.002479045	0.006197077	0.00163741	0.001561059	0.02038745	0.001824356	0.028809637	0.015058342	0.013644254	0.001614078	0.005403063	0.007879357	0.002591956	0.002595096	0.001864962	0.002449369	0.002459342
Bin 286	0.281145275	0.147753632	0.064448737	0.090814312	0.189869655	0.163819549	0.103556413	0.13765701	0.153629468	0.07223703	0.172778154	0.128794836	0.097937781	0.091034397	0.114974962	0.152530964	0.183038064	0.157607626	0.066719993	0.852684496	0.589024371	0.155102622	0.123610203	0.110891445	0.230055145	0.06120803
Bin 287	0.175682418	0.101692227	0.157870556	0.076645958	0.086234999	0.091388373	0.107162922	0.080530834	0.162335341	0.06077407	0.188074864	0.058909882	0.651919392	0.077195307	1.2556028	0.101273774	0.128276973	0.097720473	0.289353274	0.044639592	0.075666072	0.148529423	0.069027403	0.148807867	0.077439652	0.115491818
Bin 288	0.05530099	0.030176696	0.147732038	0.026926951	0.024553407	0.207285287	0.03504615	0.025699782	0.047904557	0.005260851	0.028971504	0.00839357	0.131742449	0.029268179	0.110515425	0.021843155	0.028638956	0.030874248	0.010617682	0.007619704	0.005782236	0.03899338	0.008921982	0.019615643	0.014659103	0.003581644
