# Supplementary material for: Recovering Genomics Clusters of Secondary Metabolites from Lakes Using Genome-Resolved Metagenomics
Source: Front Microbiol. 2018 Feb 20;9:251. doi: 10.3389/fmicb.2018.00251 (PMC5826242; doi:10.3389/fmicb.2018.00251)
Supplement: Table S7 — Stamp results. Only the bins where relative abundance was statistically significant different (p < 0.05) between the 3 groups (FL, PA, and NSF) are shown. [file Table7.CSV]

Hierarchical Level 1	p-values	p-values (corrected)	Effect size	Note	FL: mean rel. freq. (%)	FL: std. dev. (%)	NSF: mean rel. freq. (%)	NSF: std. dev. (%)	PA: mean rel. freq. (%)	PA: std. dev. (%)	B10	B10: parent seq. count	B10: rel. freq. (%)	B8	B8: parent seq. count	B8: rel. freq. (%)	FL	FL: parent seq. count	FL: rel. freq. (%)	Old_B10	Old_B10: parent seq. count	Old_B10: rel. freq. (%)	Old_B8	Old_B8: parent seq. count	Old_B8: rel. freq. (%)	A1E2615_S1	A1E2615_S1: parent seq. count	A1E2615_S1: rel. freq. (%)	A1H6615_S6	A1H6615_S6: parent seq. count	A1H6615_S6: rel. freq. (%)	A3E22615_S11	A3E22615_S11: parent seq. count	A3E22615_S11: rel. freq. (%)	A4E2615_S2	A4E2615_S2: parent seq. count	A4E2615_S2: rel. freq. (%)	A4H6615_S7	A4H6615_S7: parent seq. count	A4H6615_S7: rel. freq. (%)	A7E22615_S12	A7E22615_S12: parent seq. count	A7E22615_S12: rel. freq. (%)	A7E2615_S3	A7E2615_S3: parent seq. count	A7E2615_S3: rel. freq. (%)	A7H6615_S8	A7H6615_S8: parent seq. count	A7H6615_S8: rel. freq. (%)
Bin 59	5.67096492985e-10	8.16618949899e-08	0.842974505202		0.882175906882	0.234606799838	0.470806567432	0.0984135036962	0.020730705775	0.0184473840786	0.670396786	55.432935314	1.209383523	0.489998208	59.169149731	0.828131230933	0.232455827	46.55972803	0.49926371316	0.511185481	50.296970718	1.0163345301	0.38445051	44.819947307	0.857766537222	0.405597694	102.607132313	0.395291910861	0.31486522	59.888401489	0.525753254673	0.228428048	54.04715309	0.42264584708	0.286404839	46.013103662	0.622441905036	0.169450268	54.637593757	0.310134938873	0.373922263	59.711766207	0.626212029475	0.283405909	46.654014397	0.607463071856	0.211459214	53.037626307	0.39869660225
Bin 137	3.7271858443e-10	1.07342952316e-07	0.848602016366		2.64679873199	0.459355535831	0.647386622027	0.306760057395	0.384874448563	0.342852312318	1.527182714	55.432935314	2.75500964427	1.487930331	59.169149731	2.51470629165	0.851119142	46.55972803	1.82801570802	1.550570038	50.296970718	3.08282987199	1.368546678	44.819947307	3.05343214401	0.566497576	102.607132313	0.552103507066	0.292874529	59.888401489	0.489033805742	0.234349052	54.04715309	0.433601103114	0.285307706	46.013103662	0.62005751252	0.227142697	54.637593757	0.415726025583	0.155956246	59.711766207	0.261181766855	0.318378321	46.654014397	0.6824242782	0.247145581	53.037626307	0.465981602513
Bin 234	2.31756844573e-09	2.2248657079e-07	0.822526601072		1.74055264899	0.425554102075	0.479196788313	0.175891358743	0.221785697698	0.21026921119	0.898479554	55.432935314	1.62084065892	1.248937391	59.169149731	2.11079151328	0.46474977	46.55972803	0.998179735287	0.897293553	50.296970718	1.78399124279	0.981090761	44.819947307	2.18896009466	0.445189091	102.607132313	0.433877334806	0.260451015	59.888401489	0.434893916893	0.164611251	54.04715309	0.304569698104	0.207334571	46.013103662	0.450598969639	0.160463509	54.637593757	0.293686998212	0.121136185	59.711766207	0.20286819951	0.252603105	46.654014397	0.541439162878	0.193825951	53.037626307	0.365449897546
Bin 253	1.09319447174e-08	7.87100019652e-07	0.796898645518		0.0826598582913	0.0244661342122	0.0860787698419	0.0201779823906	0.00348222637913	0.00166860662754	0.063182949	55.432935314	0.113980882741	0.046623374	59.169149731	0.0787967618463	0.022163817	46.55972803	0.0476029778046	0.053155825	50.296970718	0.105683949234	0.030134566	44.819947307	0.0672347198304	0.096393817	102.607132313	0.0939445580702	0.063251034	59.888401489	0.105614830965	0.03556724	54.04715309	0.0658077955388	0.032524689	46.013103662	0.0706857099641	0.0461038	54.637593757	0.0843810951944	0.082729509	59.711766207	0.138548085671	0.033940065	46.654014397	0.0727484342745	0.046826111	53.037626307	0.0882884741654
Bin 127	2.11035261449e-08	1.21556310595e-06	0.784943481407		0.0997723593549	0.0248062547598	0.235825005627	0.0704396070915	0.00368461219918	0.00490369218941	0.063917246	55.432935314	0.115305541079	0.04367689	59.169149731	0.0738169978757	0.043342046	46.55972803	0.0930891305294	0.0702731	50.296970718	0.139716366606	0.034481671	44.819947307	0.0769337606843	0.227073644	102.607132313	0.221303957026	0.146975258	59.888401489	0.24541522957	0.048306787	54.04715309	0.0893789667692	0.144060661	46.013103662	0.313086163581	0.189117509	54.637593757	0.346130742582	0.210331273	59.711766207	0.352244266684	0.109435425	46.654014397	0.234568078255	0.115187194	53.037626307	0.217180145532
Bin 115	7.65033537897e-08	3.14756655592e-06	0.759458726202		0.38403160682	0.125293122563	0.380276525929	0.0985115536273	0.0168458118738	0.0108444500627	0.267579064	55.432935314	0.482707730493	0.217657966	59.169149731	0.367857180625	0.070157646	46.55972803	0.150683109564	0.249449806	50.296970718	0.49595393607	0.189568691	44.819947307	0.42295607735	0.374032396	102.607132313	0.364528651731	0.243542647	59.888401489	0.406660790645	0.092794458	54.04715309	0.171691666803	0.2454511	46.013103662	0.533437391668	0.251924534	54.637593757	0.461082775937	0.262477851	59.711766207	0.439574756657	0.206824574	46.654014397	0.443315707497	0.187517161	53.037626307	0.353554964761
Bin 204	7.59878302736e-08	3.64741585313e-06	0.759600109952		0.164936018207	0.0623039799023	0.0789930281949	0.0185651328295	0.0031960571296	0.00287019894542	0.10930461	55.432935314	0.197183514423	0.125408022	59.169149731	0.211948325386	0.019997429	46.55972803	0.0429500554366	0.086903087	50.296970718	0.172779962211	0.089558427	44.819947307	0.199818233579	0.068859204	102.607132313	0.0671095687481	0.058093492	59.888401489	0.0970029096714	0.02512649	54.04715309	0.0464899417702	0.046716637	46.013103662	0.10152898475	0.037958331	54.637593757	0.0694729185345	0.048595126	59.711766207	0.0813828313695	0.046810877	46.654014397	0.100336225307	0.040114275	53.037626307	0.075633616723
Bin 139	1.91739583482e-07	6.90262500535e-06	0.739451857803		1.32500193926	0.32538829925	0.89684989336	0.28225512611	0.114545328822	0.0726406760287	0.788156941	55.432935314	1.42182068573	0.780696531	59.169149731	1.31943172168	0.334042766	46.55972803	0.717449994091	0.843432715	50.296970718	1.67690559284	0.667549058	44.819947307	1.48940170194	0.949800547	102.607132313	0.925667178869	0.457510365	59.888401489	0.763938181058	0.132583791	54.04715309	0.245311331717	0.470103859	46.013103662	1.02167387458	0.48920171	54.637593757	0.895357347133	0.385068901	59.711766207	0.644879435763	0.50063439	46.654014397	1.07307891179	0.48696356	53.037626307	0.918147349169
Bin 263	3.6874580728e-07	1.1799865833e-05	0.724205904282		0.0500212448101	0.00859911011183	0.0330449940263	0.0130622354608	0.00257576016754	0.00183814485253	0.03280974	55.432935314	0.0591881700187	0.030363649	59.169149731	0.0513166897582	0.016031272	46.55972803	0.0344316272416	0.028324891	50.296970718	0.0563153020861	0.021896532	44.819947307	0.0488544349462	0.037445058	102.607132313	0.0364936210144	0.017166736	59.888401489	0.0286645420034	0.003878647	54.04715309	0.00717641314713	0.019884064	46.013103662	0.043213916075	0.013154208	54.637593757	0.0240753794146	0.007133673	59.711766207	0.0119468464143	0.02161224	46.654014397	0.0463245023592	0.014268949	53.037626307	0.0269034457112
Bin 145	4.69335830967e-07	1.35168719318e-05	0.718360064776		0.468502196403	0.166794267203	0.229574464631	0.0729045844008	0.0354970099262	0.0139386714032	0.335117732	55.432935314	0.604546250531	0.297503619	59.169149731	0.502801916797	0.065943902	46.55972803	0.141632919242	0.281403434	50.296970718	0.559483861519	0.239359151	44.819947307	0.534046033924	0.157897023	102.607132313	0.153885036489	0.109551184	59.888401489	0.182925543638	0.1477183	54.04715309	0.273313748375	0.150566778	46.013103662	0.327225868322	0.083187412	54.637593757	0.152253066579	0.178675873	59.711766207	0.299230594487	0.17352805	46.654014397	0.371946663632	0.090970845	53.037626307	0.171521335577
Bin 241	5.26781601955e-07	1.37921001239e-05	0.7155179724		0.741282610755	0.253015823684	0.536381144954	0.163919648044	0.0306379595213	0.0180526899497	0.519484775	55.432935314	0.937141019247	0.457289536	59.169149731	0.772851288347	0.114756674	46.55972803	0.246471959471	0.44434413	50.296970718	0.883441137025	0.388368272	44.819947307	0.866507649685	0.578524131	102.607132313	0.563824480773	0.362159594	59.888401489	0.604724095143	0.134456715	54.04715309	0.248776683531	0.331741212	46.013103662	0.72097117038	0.305973231	54.637593757	0.560004952562	0.264376648	59.711766207	0.442754694416	0.321696577	46.654014397	0.689536755107	0.298673895	53.037626307	0.563135863719
Bin 207	7.8384795691e-07	1.50498807727e-05	0.705514688658		1.48258091595	0.53338543277	0.947470976576	0.311014909574	0.041007926412	0.0279936546608	1.078952596	55.432935314	1.94641072115	0.919103547	59.169149731	1.55334925578	0.207720912	46.55972803	0.446138585402	0.888646789	50.296970718	1.76679982177	0.762031521	44.819947307	1.70020619565	0.903613942	102.607132313	0.880654123773	0.637723486	59.888401489	1.06485307696	0.267557965	54.04715309	0.495045436629	0.631854317	46.013103662	1.37320516704	0.470398045	54.637593757	0.860942096191	0.503400846	59.711766207	0.843051341431	0.608005123	46.654014397	1.3032214502	0.468053985	53.037626307	0.882494217013
Bin 90	6.32229573975e-07	1.51735097754e-05	0.710968194775		0.523651814311	0.152423677431	0.0803524545169	0.0836415135144	0.0744656457994	0.126180961711	0.194700053	55.432935314	0.351235329497	0.442746342	59.169149731	0.748272273664	0.215857961	46.55972803	0.463615167298	0.201384581	50.296970718	0.400391073508	0.293456466	44.819947307	0.654745227588	0.029791796	102.607132313	0.0290348198302	0.017042458	59.888401489	0.0284570260289	0.056022868	54.04715309	0.103655539278	0.024685496	46.013103662	0.0536488392118	0.017260371	54.637593757	0.0315906499777	0.017471565	59.711766207	0.0292598362263	0.044732777	46.654014397	0.0958819462337	0.014095415	53.037626307	0.026576255352
Bin 112	7.68677604528e-07	1.5812796436e-05	0.706014720373		0.0636653277377	0.0106279761996	0.0497640217263	0.0158007746909	0.0105024530962	0.00478357008286	0.034842965	55.432935314	0.0628560706783	0.038713146	59.169149731	0.0654279234635	0.020502126	46.55972803	0.0440340329883	0.037106436	50.296970718	0.0737746935259	0.032375204	44.819947307	0.0722339180326	0.052227593	102.607132313	0.0509005483563	0.027095906	59.888401489	0.0452439960432	0.007748136	54.04715309	0.014335881831	0.024425959	46.013103662	0.0530847890189	0.032236445	54.637593757	0.0590004844345	0.021396624	59.711766207	0.0358331788844	0.026626494	46.654014397	0.0570722462882	0.02261536	53.037626307	0.0426402189817
Bin 174	7.47461570004e-07	1.65591486278e-05	0.706729353012		1.19584814303	0.272011624083	0.278391651482	0.236413477796	0.214129035434	0.218043401072	0.494521446	55.432935314	0.892107630958	0.684682387	59.169149731	1.15716110526	0.511472335	46.55972803	1.09852947309	0.565409192	50.296970718	1.12414164099	0.765211348	44.819947307	1.70730086486	0.198879006	102.607132313	0.1938257132	0.089898885	59.888401489	0.150110677134	0.134827637	54.04715309	0.249462976848	0.098724288	46.013103662	0.214556898238	0.057419427	54.637593757	0.105091427077	0.042951481	59.711766207	0.0719313524425	0.122929668	46.654014397	0.263492155153	0.077507989	53.037626307	0.146137741066
Bin 85	1.13146059161e-06	1.91682735519e-05	0.695963889497		0.77899995841	0.372855629581	0.6479752233	0.148250864843	0.021686393167	0.0086769844956	0.720543175	55.432935314	1.29984669027	0.376855938	59.169149731	0.636912884017	0.106757703	46.55972803	0.229291938585	0.53961405	50.296970718	1.07285596388	0.29406023	44.819947307	0.656092315294	0.628978223	102.607132313	0.612996590804	0.470373153	59.888401489	0.785416109472	0.214882548	54.04715309	0.397583472421	0.363304435	46.013103662	0.789567332099	0.316748427	54.637593757	0.579726165118	0.548084099	59.711766207	0.917882912892	0.362474261	46.654014397	0.776941203635	0.394850751	53.037626307	0.744472893101
Bin 31	1.07426230512e-06	1.93367214922e-05	0.697332272305		0.497666917605	0.119448243789	0.382667508999	0.125431595222	0.0611008936198	0.0250096907394	0.289866658	55.432935314	0.522914141851	0.321629643	59.169149731	0.543576584187	0.123169878	46.55972803	0.264541661241	0.302999608	50.296970718	0.602421186951	0.248697378	44.819947307	0.554881013796	0.361295434	102.607132313	0.35211532167	0.172360704	59.888401489	0.287803146711	0.070905517	54.04715309	0.131191955443	0.215014503	46.013103662	0.467289719423	0.2076426	54.637593757	0.380036135785	0.201395501	59.711766207	0.337279423794	0.222624837	46.654014397	0.477182595919	0.16694502	53.037626307	0.314767141036
Bin 122	1.26798124585e-06	2.02876999337e-05	0.692937202237		1.08202858502	0.364875925554	0.33433102071	0.125323275288	0.282065966211	0.15479147449	0.788902364	55.432935314	1.42316541517	0.761780917	59.169149731	1.28746301149	0.176567775	46.55972803	0.379228536056	0.59455314	50.296970718	1.18208538509	0.510140899	44.819947307	1.13820057731	0.346165252	102.607132313	0.337369580649	0.184706757	59.888401489	0.308418245282	0.203109228	54.04715309	0.375800049379	0.144296603	46.013103662	0.313598934903	0.086051141	54.637593757	0.157494382682	0.056981477	59.711766207	0.0954275524232	0.164981026	46.654014397	0.353626645279	0.128095862	53.037626307	0.24151884411
Bin 135	1.81947336456e-06	2.62004164497e-05	0.683141878119		1.49401411807	0.571528305211	1.08759866087	0.358906523888	0.0408472200239	0.0229726400683	1.07343424	55.432935314	1.936455708	0.887175423	59.169149731	1.49938849389	0.183671623	46.55972803	0.394486030678	0.96048543	50.296970718	1.90962878338	0.775435096	44.819947307	1.7301115744	1.23140935	102.607132313	1.20012061758	0.852865306	59.888401489	1.42409095049	0.253595751	54.04715309	0.469212042636	0.629323833	46.013103662	1.36770568146	0.688091553	54.637593757	1.25937382246	0.480316403	59.711766207	0.804391552135	0.597312963	46.654014397	1.28030346524	0.676697474	53.037626307	1.27588189955
Bin 235	1.75030469635e-06	2.65309343446e-05	0.684207953546		0.1779841543	0.0529111518893	0.188745510487	0.0623508945568	0.0154846371906	0.00706119624927	0.129077791	55.432935314	0.232853970783	0.1077967	59.169149731	0.182183959868	0.038685502	46.55972803	0.0830879037246	0.111464458	50.296970718	0.221612666546	0.076275604	44.819947307	0.17018227058	0.257863034	102.607132313	0.25131102311	0.114980177	59.888401489	0.19199072632	0.029637077	54.04715309	0.0548355931915	0.101443526	46.013103662	0.220466601743	0.112025269	54.637593757	0.205033313689	0.050304922	59.711766207	0.0842462469216	0.107511507	46.654014397	0.230444278782	0.105318164	53.037626307	0.198572544311
Bin 190	1.95818448682e-06	2.68551015335e-05	0.681111069495		0.0550666782299	0.0120900389622	0.0473753937745	0.0138271525868	0.0116057500816	0.0040604557142	0.031630414	55.432935314	0.0570606875152	0.037540635	59.169149731	0.0634462978945	0.014650497	46.55972803	0.031466027874	0.032264663	50.296970718	0.064148322532	0.026538812	44.819947307	0.0592120553338	0.052469434	102.607132313	0.0511362444474	0.028616678	59.888401489	0.0477833391583	0.006447621	54.04715309	0.011929621879	0.019347294	46.013103662	0.0420473570792	0.03577432	54.637593757	0.0654756506282	0.020161527	59.711766207	0.0337647473533	0.019916242	46.654014397	0.0426892353368	0.025039234	53.037626307	0.047210321697
Bin 118	2.71482661597e-06	3.39943506696e-05	0.671921648735		0.630908489946	0.205667755517	0.501702707202	0.123391725472	0.114835917779	0.0826285046209	0.420043113	55.432935314	0.757750082366	0.433964334	59.169149731	0.733430066129	0.104215172	46.55972803	0.22383114423	0.38273853	50.296970718	0.760957418581	0.304136392	44.819947307	0.678573738422	0.637125243	102.607132313	0.62093660415	0.3901418	59.888401489	0.651448010466	0.140588367	54.04715309	0.260121688123	0.242714166	46.013103662	0.527489229553	0.304424366	54.637593757	0.557170155322	0.260675753	59.711766207	0.436556761855	0.229616638	46.654014397	0.492169089772	0.299390421	53.037626307	0.564486840469
Bin 211	2.63688374444e-06	3.45192053818e-05	0.6727516415		1.72092481441	0.789704076542	0.347580803978	0.215819669939	0.189826515963	0.200170548622	0.547151652	55.432935314	0.98705155861	1.277682501	59.169149731	2.15937275896	0.615577997	46.55972803	1.32212541406	0.538784624	50.296970718	1.07120690632	1.373671969	44.819947307	3.06486743412	0.288032707	102.607132313	0.280714118509	0.175801247	59.888401489	0.29354807046	0.106619294	54.04715309	0.197270879046	0.118266235	46.013103662	0.257027293505	0.130232788	54.637593757	0.238357473389	0.078509962	59.711766207	0.131481560481	0.148202045	46.654014397	0.317661935239	0.121020165	53.037626307	0.228177943522
Bin 52	4.67610911375e-06	5.6113309365e-05	0.656037016335		0.627287902064	0.271273017848	0.225700814738	0.104004905178	0.0479634366237	0.0328912634999	0.315633819	55.432935314	0.569397628345	0.458962139	59.169149731	0.775678104361	0.08549377	46.55972803	0.18362171262	0.301631055	50.296970718	0.599700241772	0.451803814	44.819947307	1.00804182322	0.157604798	102.607132313	0.153600236599	0.090288072	59.888401489	0.150760530846	0.060977645	54.04715309	0.112823047124	0.149174717	46.013103662	0.324200510567	0.083588557	54.637593757	0.152987258868	0.087792967	59.711766207	0.147027918577	0.167769702	46.654014397	0.359604000145	0.07480982	53.037626307	0.14105046777
Bin 220	4.91079286792e-06	5.65723338384e-05	0.654569238399		0.230240239575	0.0954210022354	0.155301611414	0.046891223338	0.0173806283063	0.0155593862762	0.116099642	55.432935314	0.209441627694	0.207372305	59.169149731	0.350473694388	0.032971951	46.55972803	0.070816459621	0.110085538	50.296970718	0.218871109788	0.135176202	44.819947307	0.301598306384	0.127364588	102.607132313	0.124128396466	0.082769244	59.888401489	0.138205799357	0.073382905	54.04715309	0.135775708441	0.076374624	46.013103662	0.165984508589	0.070919066	54.637593757	0.129799028697	0.176733123	59.711766207	0.29597704812	0.067920351	46.654014397	0.14558307978	0.066295472	53.037626307	0.124997057026
Bin 70	6.72477137258e-06	7.4489775204e-05	0.644996341949		0.94666081407	0.365756146665	0.618655534343	0.248419120733	0.0211956334975	0.0155459531969	0.629398518	55.432935314	1.13542339844	0.642157734	59.169149731	1.08529146848	0.102820114	46.55972803	0.220834868137	0.5448498	50.296970718	1.08326563652	0.541643998	44.819947307	1.20848869877	0.449527115	102.607132313	0.438105134474	0.381674534	59.888401489	0.63730960338	0.180469285	54.04715309	0.33391080692	0.438157229	46.013103662	0.95224445675	0.28129168	54.637593757	0.514831749822	0.359716452	59.711766207	0.602421390037	0.42294697	46.654014397	0.906560722516	0.304954695	53.037626307	0.574978022649
Bin 60	1.02351106072e-05	0.000101645236375	0.631790487992		0.192685598532	0.122986499202	0.0660000925444	0.018919804933	0.806547109555	0.454325505198	0.056883011	55.432935314	0.102615909978	0.170733862	59.169149731	0.288552164052	0.029581911	46.55972803	0.0635354033446	0.06232098	50.296970718	0.123906030742	0.172475442	44.819947307	0.384818484544	0.074698658	102.607132313	0.0728006487621	0.038486979	59.888401489	0.0642644953666	0.05227702	54.04715309	0.0967248356504	0.027799938	46.013103662	0.060417437181	0.039301052	54.637593757	0.0719304224392	0.032960822	59.711766207	0.055199877836	0.029535834	46.654014397	0.0633082369904	0.036150989	53.037626307	0.0681610236302
Bin 216	1.01357616777e-05	0.000104253548685	0.632102664343		0.204434178772	0.0440119816442	0.172031910332	0.0519476018547	0.0534149160626	0.0204081941526	0.109510436	55.432935314	0.197554820757	0.140495235	59.169149731	0.237446770215	0.05698315	46.55972803	0.122387205448	0.111225998	50.296970718	0.221138562447	0.109200904	44.819947307	0.243643534991	0.160789039	102.607132313	0.156703569601	0.085300594	59.888401489	0.142432577727	0.032251844	54.04715309	0.0596735297904	0.079335704	46.013103662	0.172419805851	0.109651829	54.637593757	0.200689344937	0.090206021	59.711766207	0.151069088607	0.092576001	46.654014397	0.19843094361	0.07446835	53.037626307	0.140406641822
Bin 206	9.7744178018e-06	0.000104260456553	0.633262153615		0.911250049243	0.350178937026	0.565223550926	0.246107719417	0.0179226485309	0.0150422179164	0.582094749	55.432935314	1.05008826558	0.653359103	59.169149731	1.10422256526	0.10509125	46.55972803	0.225712766046	0.492087952	50.296970718	0.978364988935	0.536880965	44.819947307	1.1978616604	0.435157725	102.607132313	0.424100854581	0.279658529	59.888401489	0.466966093679	0.191999903	54.04715309	0.355245173932	0.4210101	46.013103662	0.914978704963	0.219047371	54.637593757	0.40090962273	0.356547395	59.711766207	0.597114132856	0.414185432	46.654014397	0.887780906645	0.215959895	53.037626307	0.407182428848
Bin 163	1.34146877336e-05	0.000128781002243	0.623026038298		0.37590016704	0.0412372026356	0.0801806373986	0.0984539518132	0.0673387897524	0.104319732317	0.177499694	55.432935314	0.320206196902	0.261507185	59.169149731	0.441965426559	0.181200512	46.55972803	0.38917863069	0.174552657	50.296970718	0.347044075435	0.170811735	44.819947307	0.381106505615	0.031988519	102.607132313	0.0311757265591	0.011731203	59.888401489	0.0195884390104	0.050738383	54.04715309	0.0938779937502	0.023924581	46.013103662	0.0519951472427	0.011616486	54.637593757	0.021260976557	0.007287511	59.711766207	0.0122044807295	0.037814716	46.654014397	0.0810535095184	0.011520399	53.037626307	0.0217211813615
Bin 96	1.49083088984e-05	0.000138502998798	0.619549534134		0.240185172697	0.0500325359527	0.52231150491	0.217623561683	0.048274910541	0.0306959978806	0.150828568	55.432935314	0.272091974105	0.140552678	59.169149731	0.237543852901	0.073895261	46.55972803	0.15871068008	0.154947105	50.296970718	0.30806448736	0.100627446	44.819947307	0.22451486904	0.784542487	102.607132313	0.764608141086	0.397519997	59.888401489	0.663767920192	0.077174546	54.04715309	0.142791139936	0.21700232	46.013103662	0.471609830091	0.48189196	54.637593757	0.881978738198	0.248799484	59.711766207	0.416667433915	0.182986757	46.654014397	0.392220818219	0.421306244	53.037626307	0.79435350587
Bin 161	1.72157826876e-05	0.000154942044188	0.61475876825		0.0299940470414	0.00530219450099	0.0961635343211	0.0382939874115	0.0163618963844	0.0165406322852	0.016499439	55.432935314	0.0297646857532	0.023348856	59.169149731	0.0394611991319	0.010979541	46.55972803	0.0235816261489	0.015230331	50.296970718	0.0302808117121	0.012048459	44.819947307	0.0268819124607	0.114763661	102.607132313	0.111847644908	0.076826787	59.888401489	0.128283248659	0.019036052	54.04715309	0.0352211928134	0.026921052	46.013103662	0.0585073595508	0.073894223	54.637593757	0.135244284967	0.066128226	59.711766207	0.110745720987	0.031835151	46.654014397	0.0682366810476	0.100386448	53.037626307	0.189274021086
Bin 32	2.03111278427e-05	0.00017204720055	0.609179916651		2.45422503509	0.971605104016	1.57026605157	0.703805356595	0.0726855485611	0.0483193096402	1.741781113	55.432935314	3.14214122549	1.369486418	59.169149731	2.31452779738	0.285406162	46.55972803	0.612989323769	1.547034611	50.296970718	3.07580076676	1.400921882	44.819947307	3.12566606204	1.437236248	102.607132313	1.40071768463	0.876399662	59.888401489	1.46338796864	0.447280828	54.04715309	0.827575186532	1.233059689	46.013103662	2.6798011672	0.76448736	54.637593757	1.39919661067	0.701649267	59.711766207	1.17506031318	1.157106167	46.654014397	2.48018564309	0.735004799	53.037626307	1.38581767356
Bin 274	1.97812620983e-05	0.000172636469222	0.610077219769		0.0519902975052	0.0179107186395	0.0713015184601	0.0257912226068	0.0105869548541	0.003389123931	0.031065784	55.432935314	0.0560421053369	0.039142279	59.169149731	0.0661531882374	0.007984688	46.55972803	0.0171493441604	0.032430548	50.296970718	0.0644781336471	0.025156861	44.819947307	0.0561287161444	0.090020298	102.607132313	0.0877329830498	0.047824192	59.888401489	0.0798555159446	0.008540351	54.04715309	0.0158016667146	0.023906885	46.013103662	0.0519566886329	0.061559019	54.637593757	0.112667880789	0.026178778	59.711766207	0.0438419086604	0.028443155	46.654014397	0.0609661470028	0.044670934	53.037626307	0.0842249872599
Bin 273	2.19342013453e-05	0.000180487142498	0.606558507599		0.174373291269	0.0547678431822	0.0634015618313	0.027653170765	0.0272059052722	0.050592347325	0.088571836	55.432935314	0.159781969867	0.141289299	59.169149731	0.238788793894	0.036333424	46.55972803	0.0780361602984	0.093528125	50.296970718	0.185951805178	0.093811613	44.819947307	0.20930772711	0.055089379	102.607132313	0.0536896195792	0.039785359	59.888401489	0.0664324944577	0.010536915	54.04715309	0.0194957817342	0.035910466	46.013103662	0.0780439986483	0.034453885	54.637593757	0.0630589354891	0.020974669	59.711766207	0.0351265258631	0.039349828	46.654014397	0.084343927331	0.034964242	53.037626307	0.0659234668566
Bin 194	2.41701411654e-05	0.000193361129323	0.603223432304		0.578511587654	0.219090996015	0.425204509862	0.190218500676	0.012696745	0.00758425287101	0.381820711	55.432935314	0.688797569238	0.417319404	59.169149731	0.705298970658	0.066643812	46.55972803	0.14313617115	0.322874723	50.296970718	0.64193671784	0.319740354	44.819947307	0.713388509384	0.329518526	102.607132313	0.321145829312	0.246571109	59.888401489	0.411717632913	0.119097822	54.04715309	0.22035910347	0.319100587	46.013103662	0.693499376491	0.180977611	54.637593757	0.331232762198	0.230989476	59.711766207	0.3868408032	0.304334387	46.654014397	0.652321972575	0.189644348	53.037626307	0.357565677812
Bin 105	2.54910390732e-05	0.000198416736569	0.601383347101		0.53533614382	0.242646697435	0.162300642544	0.0922813170988	0.0978630910593	0.0476006506122	0.329251697	55.432935314	0.593964030833	0.41901566	59.169149731	0.708165761896	0.043713427	46.55972803	0.0938867747935	0.24733477	50.296970718	0.491748839879	0.353591427	44.819947307	0.788915311698	0.113136273	102.607132313	0.110261607015	0.06280625	59.888401489	0.104872142917	0.093550039	54.04715309	0.173089670133	0.155380008	46.013103662	0.337686431981	0.03669361	54.637593757	0.0671581734789	0.103339363	59.711766207	0.173063651545	0.177583697	46.654014397	0.380639692629	0.049283572	53.037626307	0.0929219036213
Bin 175	2.85375067428e-05	0.000216284261629	0.597450969553		0.123974355122	0.0338146420082	0.108695230664	0.0364727114915	0.0276911591189	0.0128465246688	0.072100211	55.432935314	0.130067460061	0.080234237	59.169149731	0.135601470301	0.027101277	46.55972803	0.0582075500581	0.077312851	50.296970718	0.153712738355	0.063770967	44.819947307	0.142282556834	0.130961974	102.607132313	0.127634376917	0.073173663	59.888401489	0.122183363023	0.018468222	54.04715309	0.0341705731831	0.039313938	46.013103662	0.085440743769	0.097745627	54.637593757	0.178898118088	0.044331624	59.711766207	0.0742426942226	0.043995387	46.654014397	0.0943013962863	0.070919306	53.037626307	0.133715082929
Bin 269	3.18362106442e-05	0.000229220716638	0.593603757071		0.130530618803	0.0440126550243	0.125771762649	0.0474110374686	0.0176215653719	0.0108157452781	0.084752933	55.432935314	0.152892738802	0.089955606	59.169149731	0.152031263604	0.019806977	46.55972803	0.0425410066554	0.075778414	50.296970718	0.150661984048	0.069258517	44.819947307	0.154526100902	0.170729714	102.607132313	0.166391663183	0.11897343	59.888401489	0.198658549973	0.026124772	54.04715309	0.04833699928	0.060631353	46.013103662	0.131769752906	0.074869228	54.637593757	0.137028779732	0.050252177	59.711766207	0.0841579142472	0.059648172	46.654014397	0.127852174718	0.086005542	53.037626307	0.162159485612
Bin 147	3.27966059235e-05	0.000230376158682	0.592552105054		0.232102974003	0.0934567744249	0.128437426979	0.0557236196953	0.0243670701183	0.0104741729191	0.17733559	55.432935314	0.319910156292	0.152051398	59.169149731	0.256977493662	0.023535069	46.55972803	0.050548123874	0.133050264	50.296970718	0.264529378411	0.120363842	44.819947307	0.268549717775	0.109458273	102.607132313	0.106677060875	0.074337953	59.888401489	0.124127462333	0.042523161	54.04715309	0.0786778924862	0.111406203	46.013103662	0.242118427434	0.055151845	54.637593757	0.100941204046	0.061979004	59.711766207	0.103796969906	0.085785307	46.654014397	0.183875510197	0.055110945	53.037626307	0.10390914684
Bin 151	3.17443061755e-05	0.000234419491758	0.593705907485		2.85304922697	1.3586149217	1.07223429204	0.395708773289	0.501804002329	0.224793887656	2.713568018	55.432935314	4.89522700292	1.241233282	59.169149731	2.09777103042	0.583810653	46.55972803	1.25389618389	2.001456264	50.296970718	3.97927794742	0.913911879	44.819947307	2.03907397021	0.872366061	102.607132313	0.850200216432	0.528535325	59.888401489	0.882533699112	0.592920136	54.04715309	1.09704230862	0.55602826	46.013103662	1.20841285579	0.320954876	54.637593757	0.587424983295	0.475714458	59.711766207	0.7966846205	0.638874962	46.654014397	1.36938904456	0.370908698	53.037626307	0.699331255613
Bin 189	3.82494490113e-05	0.000262281936077	0.58706618292		0.17460191444	0.0252181088062	0.174868041907	0.0521137318456	0.0627532395221	0.0238121781005	0.0950025	55.432935314	0.17138276994	0.117034872	59.169149731	0.197797116457	0.059639951	46.55972803	0.128093426494	0.098328427	50.296970718	0.19549572389	0.080783713	44.819947307	0.180240535418	0.156944773	102.607132313	0.152956982095	0.084159197	59.888401489	0.140526704516	0.051017719	54.04715309	0.0943948313338	0.063964042	46.013103662	0.139012665761	0.110331547	54.637593757	0.201933393133	0.129003884	59.711766207	0.216044327935	0.078230408	46.654014397	0.16768205054	0.071848551	53.037626307	0.135467131549
Bin 134	4.04696936437e-05	0.000271052831846	0.585035163208		0.100606297821	0.0399034902752	0.102042453904	0.0414140822874	0.00632039311006	0.012045068824	0.04695609	55.432935314	0.084707926315	0.042457073	59.169149731	0.0717554218592	0.081689497	46.55972803	0.17545097546	0.0532284	50.296970718	0.105828242218	0.029262461	44.819947307	0.0652889232546	0.147125019	102.607132313	0.143386737046	0.091429468	59.888401489	0.152666402386	0.013893525	54.04715309	0.0257063031181	0.031079541	46.013103662	0.0675449785529	0.095567188	54.637593757	0.174911048289	0.06854128	59.711766207	0.114786891016	0.026633197	46.654014397	0.057086613755	0.066804878	53.037626307	0.125957518561
Bin 250	4.25457387519e-05	0.000278481199103	0.583226086752		0.48988193849	0.237475793787	0.0346687096539	0.0193650150635	0.157025801734	0.192113900587	0.326790132	55.432935314	0.589523412659	0.350719412	59.169149731	0.592740327678	0.013793465	46.55972803	0.0296253126546	0.356777502	50.296970718	0.709341928365	0.23672942	44.819947307	0.528178711096	0.075580371	102.607132313	0.0736599584222	0.020381616	59.888401489	0.0340326599028	0.009488261	54.04715309	0.0175555241258	0.02298081	46.013103662	0.0499440554343	0.017126656	54.637593757	0.0313459192148	0.006241414	59.711766207	0.0104525697303	0.016980088	46.654014397	0.0363957704808	0.017414947	53.037626307	0.0328350799472
Bin 179	4.64015940711e-05	0.000290514328098	0.580070123764		0.01035914491	0.00409384405096	0.0155490578025	0.0067863538841	0.000855375008018	0.000393664751331	0.008438857	55.432935314	0.0152235434624	0.007143196	59.169149731	0.0120725006739	0.001495046	46.55972803	0.00321102820669	0.006220693	50.296970718	0.0123679277523	0.003998264	44.819947307	0.0089207244547	0.019483321	102.607132313	0.0189882716345	0.013206188	59.888401489	0.0220513282567	0.002165998	54.04715309	0.00400760794263	0.008995312	46.013103662	0.0195494571852	0.011828201	54.637593757	0.0216484661689	0.005265644	59.711766207	0.00881843618852	0.00778282	46.654014397	0.0166819942519	0.011587573	53.037626307	0.0218478348426
Bin 239	4.58695264404e-05	0.000293564969219	0.580491041318		0.170035425302	0.0453611376139	0.123061764434	0.0426780526733	0.040827644296	0.0212701168749	0.107774824	55.432935314	0.194423808499	0.106661358	59.169149731	0.180265152508	0.038809296	46.55972803	0.0833537858619	0.108157123	50.296970718	0.215037051846	0.079374929	44.819947307	0.177097327795	0.153201275	102.607132313	0.149308602186	0.077317358	59.888401489	0.129102390576	0.016938744	54.04715309	0.0313406775965	0.054514541	46.013103662	0.118476122368	0.077337383	54.637593757	0.141546099823	0.045870001	59.711766207	0.0768190323512	0.056651686	46.654014397	0.121429391945	0.085423365	53.037626307	0.161061817709
Bin 169	5.4337318344e-05	0.000332960589002	0.574265373785		0.193008988862	0.0293404440628	0.189346685931	0.0635461782867	0.0598979358768	0.0229789760383	0.107619064	55.432935314	0.194142820311	0.126421721	59.169149731	0.213661547571	0.063439463	46.55972803	0.13625393808	0.108229697	50.296970718	0.215181342842	0.092241825	44.819947307	0.205805295504	0.158642699	102.607132313	0.154611765697	0.084826374	59.888401489	0.141640738258	0.062878045	54.04715309	0.116339236028	0.072629035	46.013103662	0.157844242661	0.108587681	54.637593757	0.19874169694	0.138014377	59.711766207	0.231134306966	0.086341701	46.654014397	0.185068106391	0.07132795	53.037626307	0.134485562357
Bin 158	6.58012328998e-05	0.000386750103574	0.567119346455		0.0289593723588	0.0117533516161	0.041104537953	0.0187511826085	0.00133710458993	0.00184414040698	0.021122174	55.432935314	0.0381040150235	0.011404108	59.169149731	0.0192737398659	0.015136149	46.55972803	0.0325091009772	0.021730956	50.296970718	0.0432052978336	0.005246044	44.819947307	0.0117047080936	0.062662027	102.607132313	0.0610698550748	0.037430615	59.888401489	0.062500607913	0.003493988	54.04715309	0.00646470313465	0.013861629	46.013103662	0.0301253945003	0.04212578	54.637593757	0.0771003572876	0.022614139	59.711766207	0.0378721656325	0.013118844	46.654014397	0.0281194323137	0.028728225	53.037626307	0.054165744209
Bin 102	6.7979316965e-05	0.000391560865718	0.565891807118		0.0921407192735	0.0337535395366	0.0870924322399	0.0404457616729	0.00311401675873	0.002084012605	0.064604259	55.432935314	0.116544899948	0.060984103	59.169149731	0.103067397921	0.011741348	46.55972803	0.0252178191257	0.053591274	50.296970718	0.106549705151	0.048998858	44.819947307	0.109323774221	0.077011264	102.607132313	0.0750544940337	0.052337451	59.888401489	0.0873916312654	0.018962784	54.04715309	0.0350856297064	0.069213765	46.013103662	0.150421857018	0.045167795	54.637593757	0.0826679798545	0.034780502	59.711766207	0.0582473174205	0.067069	46.654014397	0.143758261463	0.041597708	53.037626307	0.0784305612759
Bin 193	6.53073642938e-05	0.000391844185763	0.567402838181		0.337858236232	0.12921479752	0.24684880119	0.0856927238501	0.0625468083255	0.0295643084752	0.236101629	55.432935314	0.425923014292	0.200658242	59.169149731	0.339126458488	0.055459536	46.55972803	0.119114819494	0.252145439	50.296970718	0.50131337017	0.136169059	44.819947307	0.303813518716	0.302724551	102.607132313	0.295032659208	0.175640993	59.888401489	0.293280482753	0.047821384	54.04715309	0.0884808565594	0.119799862	46.013103662	0.260360315792	0.139453548	54.637593757	0.255233692428	0.103858016	59.711766207	0.173932245849	0.125745158	46.654014397	0.269526984173	0.148740775	53.037626307	0.280443876087
Bin 264	7.43427723917e-05	0.0004198180088	0.562500780224		0.123959320081	0.0630848681854	0.0455374967654	0.0289318847357	0.00631322595177	0.00612337029299	0.054791376	55.432935314	0.0988426387483	0.111239896	59.169149731	0.188003201847	0.012903103	46.55972803	0.0277130119654	0.053549802	50.296970718	0.106467250881	0.089088832	44.819947307	0.198770496961	0.035454908	102.607132313	0.0345540384969	0.023272718	59.888401489	0.0388601422335	0.007455062	54.04715309	0.0137936257023	0.032607269	46.013103662	0.0708651805788	0.024118834	54.637593757	0.0441432946467	0.011405965	59.711766207	0.0191017042779	0.035481881	46.654014397	0.0760532216972	0.018517725	53.037626307	0.0349143170413
Bin 41	8.91286961879e-05	0.00049363585581	0.555545187189		0.45700297772	0.174804260871	0.16409863489	0.0960762535707	0.0830553349903	0.102250850752	0.322367659	55.432935314	0.581545352368	0.278118324	59.169149731	0.470039412877	0.053978774	46.55972803	0.115934470161	0.278054627	50.296970718	0.552825792549	0.253084734	44.819947307	0.564669860646	0.095295456	102.607132313	0.0928741051931	0.051892666	59.888401489	0.0866489415476	0.070575809	54.04715309	0.130581917761	0.130706309	46.013103662	0.284063231118	0.033857739	54.637593757	0.0619678442476	0.040507659	59.711766207	0.0678386548801	0.146754078	46.654014397	0.314558307354	0.042095918	53.037626307	0.0793699132694
Bin 74	0.000128956448927	0.000700744477186	0.541037018782		0.228337630188	0.108983007185	0.0455208568187	0.0308166839886	0.119860653399	0.0704660644302	0.18264812	55.432935314	0.329493863108	0.117970854	59.169149731	0.199378991478	0.017445376	46.55972803	0.0374688099311	0.169441321	50.296970718	0.336881761627	0.106879764	44.819947307	0.238464724797	0.031731563	102.607132313	0.0309252995232	0.018406247	59.888401489	0.0307342432631	0.080938711	54.04715309	0.14975573434	0.022567911	46.013103662	0.0490467045339	0.020514102	54.637593757	0.0375457639867	0.018759406	59.711766207	0.031416598757	0.02412607	46.654014397	0.0517127417905	0.018903978	53.037626307	0.0356425792711
Bin 82	0.000145912783321	0.000778201511045	0.536080209854		0.160192642068	0.0876022499494	0.0818389163931	0.0353396053026	0.0102647701349	0.0138618787643	0.031630414	55.432935314	0.0570606875152	0.140535783	59.169149731	0.23751529917	0.070219543	46.55972803	0.150816050632	0.037821816	50.296970718	0.0751970058238	0.125663554	44.819947307	0.280374167197	0.106823213	102.607132313	0.104108954799	0.03520669	59.888401489	0.0587871593241	0.012396101	54.04715309	0.0229357150031	0.020338253	46.013103662	0.0442010022827	0.070406492	54.637593757	0.128860894411	0.052085043	59.711766207	0.0872274365817	0.029133621	46.654014397	0.0624461182527	0.06737586	53.037626307	0.127034078807
Bin 183	0.000169320818228	0.000870792779461	0.530039052953		0.514661316876	0.261195027251	0.174758058896	0.144983626476	0.0252521761044	0.0118649059471	0.300219138	55.432935314	0.541589826156	0.410196482	59.169149731	0.693260734462	0.020364048	46.55972803	0.0437374719777	0.244887964	50.296970718	0.486884121457	0.362070966	44.819947307	0.807834430326	0.073615412	102.607132313	0.0717449268297	0.070190988	59.888401489	0.117202974624	0.061696592	54.04715309	0.114153268901	0.273398503	46.013103662	0.594175313642	0.040727345	54.637593757	0.0745408832994	0.109870872	59.711766207	0.184002046798	0.173890042	46.654014397	0.372722571139	0.047122797	53.037626307	0.0888478619447
Bin 283	0.000166881487177	0.000873852151033	0.530631702046		0.0312940105664	0.0152619906617	0.0149562310445	0.00863615419942	0.0018433457194	0.00216866568377	0.012769542	55.432935314	0.0230360198818	0.025366116	59.169149731	0.0428705095735	0.004323254	46.55972803	0.00928539358566	0.014245388	50.296970718	0.0283225566006	0.02373466	44.819947307	0.0529555731903	0.013145069	102.607132313	0.0128110675191	0.00466043	59.888401489	0.00778185739497	0.00341614	54.04715309	0.00632066594574	0.004612678	46.013103662	0.0100247052098	0.007866896	54.637593757	0.0143983207514	0.006689741	59.711766207	0.0112033882515	0.006489035	46.654014397	0.0139088459672	0.005082858	53.037626307	0.00958349449988
Bin 97	0.000209356175901	0.0010577996256	0.521285012953		0.709117863448	0.280676948669	0.599141133046	0.319118117315	0.0126353707966	0.0097415137019	0.496215337	55.432935314	0.895163379296	0.486467159	59.169149731	0.822163511241	0.069871969	46.55972803	0.15006953854	0.426832878	50.296970718	0.848625418006	0.371811703	44.819947307	0.829567470156	0.598365175	102.607132313	0.583161386067	0.413368731	59.888401489	0.690231698831	0.106752093	54.04715309	0.197516588565	0.45525717	46.013103662	0.989407655141	0.315271991	54.637593757	0.57702393045	0.183383306	59.711766207	0.307114188122	0.422631903	46.654014397	0.90588539585	0.289482206	53.037626307	0.545805357737
Bin 192	0.000239819500187	0.001190827863	0.515596416528		0.875297199902	0.616430178753	0.164990021732	0.0989563785489	0.091430309867	0.0711387951539	0.19506442	55.432935314	0.351892640891	0.840018168	59.169149731	1.41968943583	0.192641898	46.55972803	0.41375219777	0.191929127	50.296970718	0.381591822052	0.811043795	44.819947307	1.80955990297	0.083772737	102.607132313	0.0816441655775	0.056386302	59.888401489	0.0941522909246	0.064801341	54.04715309	0.119897787941	0.136309946	46.013103662	0.296241581531	0.043992218	54.637593757	0.0805163898609	0.07509037	59.711766207	0.125754729377	0.10241681	46.654014397	0.219524110248	0.04167048	53.037626307	0.078567769528
Bin 64	0.00025381573124	0.00123896492537	0.513201268485		0.553760194658	0.246663809172	0.381408183353	0.214550313531	0.00935228998088	0.00896504432693	0.33542647	55.432935314	0.605103208228	0.386168449	59.169149731	0.652651678714	0.043570589	46.55972803	0.0935799903555	0.29284951	50.296970718	0.582240850333	0.374347515	44.819947307	0.835225245661	0.267964937	102.607132313	0.261156248069	0.129756194	59.888401489	0.216663311716	0.150232323	54.04715309	0.277965284776	0.315950753	46.013103662	0.686653861302	0.116560435	54.637593757	0.213333763413	0.252961892	59.711766207	0.423638267746	0.291517203	46.654014397	0.624849129851	0.109846834	53.037626307	0.207111142878
Bin 80	0.000277714710078	0.00133303060838	0.509377197305		0.771927741383	0.421040643743	0.620516072037	0.271456606942	0.04653976131	0.0530917328383	0.196143615	55.432935314	0.353839488905	0.737681924	59.169149731	1.24673402838	0.214648593	46.55972803	0.461017712263	0.239631478	50.296970718	0.476433221682	0.592346813	44.819947307	1.32161425569	0.680565944	102.607132313	0.663273525591	0.258093001	59.888401489	0.430956570192	0.078241518	54.04715309	0.144765290171	0.27451923	46.013103662	0.596610982855	0.543757409	54.637593757	0.995207459937	0.252711356	59.711766207	0.423218692148	0.316742655	46.654014397	0.678918329095	0.4407924	53.037626307	0.831093754929
Bin 106	0.000395454453494	0.00186706364929	0.494064276737		0.297645787227	0.190986175339	0.0609968200672	0.0308068318972	0.0650749217166	0.0690343152771	0.059350139	55.432935314	0.107066563702	0.165800529	59.169149731	0.280214486356	0.293567018	46.55972803	0.630517037838	0.059697921	50.296970718	0.118690887638	0.157649665	44.819947307	0.351739960603	0.04123894	102.607132313	0.0401911047218	0.022827933	59.888401489	0.0381174525157	0.025872912	54.04715309	0.0478709987868	0.026525848	46.013103662	0.0576484650869	0.027244421	54.637593757	0.0498638741691	0.02681171	59.711766207	0.0449018873551	0.030125746	46.654014397	0.0645726769483	0.021243884	53.037626307	0.0400543641924
Bin 237	0.000468076894272	0.00217429267016	0.48659231458		0.120667505908	0.0473862935657	0.120191531764	0.0659924585381	0.00463896584298	0.001946739854	0.081965941	55.432935314	0.147865056281	0.079575333	59.169149731	0.134487876472	0.012374599	46.55972803	0.0265779022421	0.071921584	50.296970718	0.142993868166	0.067863149	44.819947307	0.151412826381	0.130110492	102.607132313	0.126804530121	0.083855043	59.888401489	0.140018836561	0.01676931	54.04715309	0.0310271846735	0.084650311	46.013103662	0.183970009113	0.072863504	54.637593757	0.133357820119	0.028240203	59.711766207	0.0472942014512	0.086656768	46.654014397	0.185743433057	0.065690903	53.037626307	0.12385717004
Bin 167	0.000540643532748	0.00247151329256	0.480117372251		0.163005662609	0.0874579985755	0.118278279372	0.0586813553361	0.0108797713862	0.00519277510826	0.172117628	55.432935314	0.310497048415	0.096473688	59.169149731	0.163047277912	0.018883286	46.55972803	0.0405571226443	0.087908766	50.296970718	0.174779444458	0.056539207	44.819947307	0.126147419614	0.080140082	102.607132313	0.0781038122726	0.051133915	59.888401489	0.0853820000679	0.082280439	54.04715309	0.152238248078	0.053989568	46.013103662	0.117335201721	0.032459304	54.637593757	0.0594083702594	0.083300907	59.711766207	0.139505012649	0.064099328	46.654014397	0.137392952843	0.037880728	53.037626307	0.0714223667943
Bin 46	0.000590386242929	0.0025377796711	0.476123114035		0.0636673314254	0.00831617174679	0.170081436104	0.100916853848	0.0100868810109	0.0121647656993	0.030350957	55.432935314	0.0547525705216	0.044325657	59.169149731	0.0749134594658	0.032829112	46.55972803	0.0705096730351	0.032254295	50.296970718	0.0641277089645	0.024217672	44.819947307	0.05403324514	0.156929658	102.607132313	0.15294225115	0.140041846	59.888401489	0.233838009561	0.027178006	54.04715309	0.0502857309704	0.046610463	46.013103662	0.101298237438	0.245411502	54.637593757	0.449162353473	0.191514727	59.711766207	0.320731974894	0.044444525	46.654014397	0.0952640958649	0.093484285	53.037626307	0.176260310857
Bin 212	0.000584300727435	0.00254967590154	0.47659489984		0.0685724363065	0.0324861916171	0.0312992166875	0.022766157617	0.0056709966728	0.00451912693169	0.045003527	55.432935314	0.081185538426	0.058125473	59.169149731	0.0982361133534	0.002794879	46.55972803	0.00600278205706	0.035748251	50.296970718	0.0710743619142	0.038708024	44.819947307	0.0863633857819	0.01593128	102.607132313	0.0155264840181	0.01918135	59.888401489	0.0320284888611	0.012194613	54.04715309	0.0225629146085	0.032330037	46.013103662	0.0702626739493	0.007181607	54.637593757	0.0131440762782	0.018561615	59.711766207	0.0310853558336	0.038438146	46.654014397	0.0823897932403	0.006790206	53.037626307	0.0128026204655
Bin 246	0.000569681628147	0.00256356732666	0.477746857273		0.0846201039858	0.0236139934467	0.0957731299058	0.0349518588152	0.0315997558688	0.0150262198184	0.050471817	55.432935314	0.0910502334291	0.056135245	59.169149731	0.0948724888818	0.018059583	46.55972803	0.0387879907468	0.053726055	50.296970718	0.106817675564	0.041042581	44.819947307	0.0915721313077	0.122850222	102.607132313	0.11972873545	0.058894758	59.888401489	0.0983408415247	0.010427012	54.04715309	0.0192924352234	0.03839966	46.013103662	0.0834537489192	0.076897238	54.637593757	0.14074052811	0.041676825	59.711766207	0.069796670987	0.042822266	46.654014397	0.0917868838373	0.059779562	53.037626307	0.112711609026
Bin 47	0.000580397715919	0.0025716083413	0.476899851865		0.021691821955	0.0151176449312	0.088722309287	0.0291023477046	0.0305633110956	0.0453073864796	0.026003583	55.432935314	0.0469099874519	0.014911505	59.169149731	0.025201486024	0.001090336	46.55972803	0.00234180062069	0.011653432	50.296970718	0.0231692522107	0.004856951	44.819947307	0.0108365834675	0.11075313	102.607132313	0.107939017009	0.067106927	59.888401489	0.112053294681	0.046154527	54.04715309	0.0853967773717	0.031356773	46.013103662	0.0681474851823	0.024865409	54.637593757	0.0455097073099	0.023691003	59.711766207	0.0396756024899	0.035750023	46.654014397	0.0766279675223	0.040410961	53.037626307	0.0761930045023
Bin 209	0.000629223039832	0.00266494463929	0.473212836127		0.0989574183179	0.0609275325627	0.0565261927756	0.0288344463997	0.0043629605988	0.0017621002737	0.094131913	55.432935314	0.169812246937	0.033908215	59.169149731	0.0573072541251	0.010912883	46.55972803	0.0234384595051	0.086643891	50.296970718	0.172264630977	0.032254451	44.819947307	0.0719645000452	0.037717129	102.607132313	0.036758778995	0.02288026	59.888401489	0.0382048266962	0.015917565	54.04715309	0.029451255228	0.030554568	46.013103662	0.0664040579059	0.017655945	54.637593757	0.0323146459899	0.02190209	59.711766207	0.0366796887636	0.047058909	46.654014397	0.100867866588	0.023947651	53.037626307	0.0451521922595
Bin 242	0.000654883094054	0.00273342508823	0.471378678019		0.0296983461488	0.0151179150629	0.0125109340936	0.0102445067478	0.00138549132538	0.0013726650822	0.013420397	55.432935314	0.0242101503808	0.02350429	59.169149731	0.0397238934594	0.002252091	46.55972803	0.00483699346042	0.015178492	50.296970718	0.0301777458629	0.022205123	44.819947307	0.0495429475807	0.011437067	102.607132313	0.0111464639369	0.003404567	59.888401489	0.00568485201701	0.0019004	54.04715309	0.00351618890422	0.003267805	46.013103662	0.00710190084982	0.004746881	54.637593757	0.00868793933553	0.003138289	59.711766207	0.00525572964819	0.003867947	46.654014397	0.00829070563379	0.002938877	53.037626307	0.00554111713633
Bin 51	0.000668257346579	0.0027494016545	0.470448562283		0.0528961910301	0.0099450673594	0.192218282034	0.108749163394	0.0306517652085	0.0246771345675	0.030445525	55.432935314	0.0549231694615	0.041271045	59.169149731	0.0697509516152	0.018402396	46.55972803	0.0395242772641	0.02646905	50.296970718	0.0526255351409	0.021359852	44.819947307	0.0476570216687	0.272051043	102.607132313	0.265138530692	0.193471636	59.888401489	0.323053598342	0.03006295	54.04715309	0.0556235588393	0.057900317	46.013103662	0.125834408879	0.158335213	54.637593757	0.289791702219	0.071741104	59.711766207	0.120145674056	0.065587516	46.654014397	0.140582791958	0.241777231	53.037626307	0.455859826004
Bin 77	0.000700901297097	0.00284309258541	0.46824780352		0.331462682919	0.183339093974	0.208680517223	0.113931161586	0.0184415972016	0.0119602232085	0.344702537	55.432935314	0.621837063196	0.220560523	59.169149731	0.372762704894	0.041885091	46.55972803	0.0899599133676	0.193899013	50.296970718	0.385508332275	0.08392329	44.819947307	0.187245400859	0.140675924	102.607132313	0.137101506327	0.10013548	59.888401489	0.167203460955	0.219122958	54.04715309	0.405429232572	0.147163306	46.013103662	0.319829123202	0.0316793	54.637593757	0.0579807744479	0.173687137	59.711766207	0.290875899396	0.129445517	46.654014397	0.277458475274	0.054803063	53.037626307	0.103328649519
Bin 188	0.000720794842308	0.00288317936923	0.466952105565		0.0724176118967	0.0207082373284	0.129632217755	0.0739017267243	0.00910077246979	0.00425066416241	0.04541796	55.432935314	0.0819331679673	0.049799629	59.169149731	0.0841648548718	0.01466002	46.55972803	0.0314864811722	0.043804049	50.296970718	0.0870908294768	0.034696343	44.819947307	0.0774127259953	0.212366684	102.607132313	0.206970684408	0.101051213	59.888401489	0.168732526646	0.013838573	54.04715309	0.0256046289375	0.039266749	46.013103662	0.0853381882006	0.151460036	54.637593757	0.277208466891	0.044419532	59.711766207	0.0743899147883	0.040040294	46.654014397	0.0858238985809	0.112242719	53.037626307	0.211628473624
Bin 171	0.000924560468765	0.00364758102746	0.455286311966		0.304826953229	0.0896897474774	0.300304648536	0.141057911156	0.0696690292407	0.0382142875867	0.198727563	55.432935314	0.358500883769	0.185408837	59.169149731	0.313353897839	0.064063192	46.55972803	0.137593570046	0.201612673	50.296970718	0.40084456404	0.140663752	44.819947307	0.313841850452	0.3698556	102.607132313	0.360457983439	0.241841998	59.888401489	0.40382109388	0.044899806	54.04715309	0.0830752471369	0.109176546	46.013103662	0.237272727356	0.248587232	54.637593757	0.454974706803	0.118714341	59.711766207	0.198812308764	0.114851892	46.654014397	0.246177940922	0.244223497	53.037626307	0.460472147804
Bin 27	0.00113651794298	0.00442320496726	0.44542133723		0.818123875442	0.495520680348	0.988841299921	0.491328291465	0.0910465057847	0.150734771486	0.139160472	55.432935314	0.251042942633	0.724909323	59.169149731	1.22514743966	0.340084846	46.55972803	0.730427045839	0.175796796	50.296970718	0.349517661781	0.687755049	44.819947307	1.5344842873	0.498308473	102.607132313	0.485647012802	0.579790248	59.888401489	0.968117754999	0.468322603	54.04715309	0.866507440679	0.46730204	46.013103662	1.01558469829	0.752525444	54.637593757	1.37730341374	1.18044927	59.711766207	1.97691233233	0.602883612	46.654014397	1.29224380751	0.702128559	53.037626307	1.32383103824
Bin 146	0.00117556861724	0.00445478633901	0.443789792006		0.0176265882402	0.00685396337161	0.0799299055815	0.0521471502524	0.00645880593063	0.00848125767372	0.011843326	55.432935314	0.0213651431823	0.008356255	59.169149731	0.0141226551978	0.008008494	46.55972803	0.0172004741841	0.014048399	50.296970718	0.027930904783	0.003367665	44.819947307	0.0075137638537	0.15925234	102.607132313	0.155205916402	0.021130555	59.888401489	0.0352832175757	0.001657698	54.04715309	0.00306713287421	0.029074028	46.013103662	0.063186409275	0.050115248	54.637593757	0.0917230144191	0.003085544	59.711766207	0.00516739697383	0.028939218	46.654014397	0.0620294274224	0.018360985	53.037626307	0.0346187909951
Bin 87	0.00116012902614	0.00445489546038	0.44442885989		0.228674230971	0.153949688011	0.0411769430771	0.0333660877025	0.0460692673654	0.0760212837053	0.044719821	55.432935314	0.0806737379983	0.127590853	59.169149731	0.215637462394	0.23471268	46.55972803	0.504110934344	0.04413582	50.296970718	0.0877504536952	0.114379863	44.819947307	0.255198566425	0.021438203	102.607132313	0.0208934822724	0.012045169	59.888401489	0.0201126907724	0.019457346	54.04715309	0.0360006862297	0.014121165	46.013103662	0.03068944252	0.014457929	54.637593757	0.0264615038947	0.013484972	59.711766207	0.0225834418517	0.01809958	46.654014397	0.0387953324787	0.011346865	53.037626307	0.0213939910024
Bin 24	0.00128221474904	0.00479581620421	0.439573932587		0.419348635837	0.249574178215	0.0667097692846	0.01769848374	0.484010214416	0.369368110888	0.400450725	55.432935314	0.722405773268	0.197022443	59.169149731	0.332981703972	0.030538931	46.55972803	0.0655908706776	0.34446053	50.296970718	0.684853431693	0.130386336	44.819947307	0.290911399576	0.056026513	102.607132313	0.0546029420539	0.032214203	59.888401489	0.0537903871185	0.043365748	54.04715309	0.0802368774684	0.039042604	46.013103662	0.0848510552272	0.035311889	54.637593757	0.0646292901497	0.032661937	59.711766207	0.054699331597	0.045409836	46.654014397	0.0973331804067	0.031325632	53.037626307	0.0590630353981
Bin 249	0.00130519127187	0.00481916777306	0.438707734884		0.0477852093729	0.0170110882665	0.0510395603718	0.019315437052	0.0156889154441	0.0129123341161	0.020223773	55.432935314	0.0364833160745	0.029012051	59.169149731	0.0490323946379	0.037409476	46.55972803	0.0803472820458	0.019087161	50.296970718	0.0379489275945	0.015738133	44.819947307	0.035114126512	0.049920026	102.607132313	0.0486516140493	0.031936213	59.888401489	0.0533262070885	0.013156261	54.04715309	0.0243421905648	0.014209644	46.013103662	0.0308817333957	0.048571955	54.637593757	0.0888984152853	0.028402831	59.711766207	0.0475665564833	0.014110969	46.654014397	0.0302459910093	0.031527155	53.037626307	0.0594429977268
Bin 148	0.00133937524419	0.00488278570035	0.437444448818		0.0394757417465	0.018084819913	0.0472293301021	0.0255200432287	0.00521974855393	0.00241852502789	0.033099009	55.432935314	0.0597100059965	0.026068947	59.169149731	0.0440583431037	0.002928195	46.55972803	0.00628911534473	0.024903509	50.296970718	0.0495129401324	0.016945662	44.819947307	0.0378083041551	0.047491539	102.607132313	0.0462848321841	0.036462553	59.888401489	0.0608841647021	0.010866623	54.04715309	0.0201058194164	0.041083507	46.013103662	0.0892865373781	0.027684566	54.637593757	0.0506694458821	0.018047358	59.711766207	0.0302241235629	0.04054306	46.654014397	0.0869015464672	0.010882243	53.037626307	0.0205179676349
Bin 1	0.00164086058922	0.00590709812117	0.427425080954		0.764791288793	0.50772744021	1.47487664811	2.13831502202	13.2427630919	11.4425397025	0.739637688	55.432935314	1.33429284199	0.313594393	59.169149731	0.529996449883	0.015498007	46.55972803	0.0332862919431	0.677837857	50.296970718	1.34767133552	0.259377304	44.819947307	0.578709524631	0.262689778	102.607132313	0.256015124951	0.100295733	59.888401489	0.167471046991	3.449720071	54.04715309	6.38279700923	1.521847549	46.013103662	3.30742207737	0.083237555	54.637593757	0.152344840386	0.160162607	59.711766207	0.268226209295	1.560539107	46.654014397	3.34491924686	0.086817232	53.037626307	0.163689889697
Bin 94	0.0016799134246	0.00597302550968	0.426252772323		0.534670065007	0.193482409579	0.707680410645	0.420337523221	0.0574256791318	0.0284028747783	0.400770589	55.432935314	0.722982802065	0.244395954	59.169149731	0.413046249796	0.156546539	46.55972803	0.336227348448	0.408077487	50.296970718	0.811336112642	0.174689246	44.819947307	0.389757812082	1.248323109	102.607132313	1.21660461691	0.772696092	59.888401489	1.29022660947	0.068876897	54.04715309	0.127438529251	0.19743088	46.013103662	0.429075337865	0.748313423	54.637593757	1.36959439745	0.242465767	59.711766207	0.406060283261	0.186023464	46.654014397	0.398729812224	0.571015449	53.037626307	1.07662331209
Bin 184	0.00191803052523	0.00665533483455	0.419601118951		0.144882967055	0.0339123697742	0.0468608400222	0.0576531558064	0.0242240554124	0.04355157668	0.076072092	55.432935314	0.137232660636	0.12080921	59.169149731	0.204176011569	0.045875054	46.55972803	0.0985294715863	0.07284432	50.296970718	0.144828443861	0.062590271	44.819947307	0.139648247623	0.007849758	102.607132313	0.00765030444088	0.003306453	59.888401489	0.00552102396757	0.052244965	54.04715309	0.0966655263285	0.013271772	46.013103662	0.0288434618484	0.0029473	54.637593757	0.00539427122854	0.003555848	59.711766207	0.00595502063642	0.040509542	46.654014397	0.0868297027032	0.002978062	53.037626307	0.00561499864787
Bin 111	0.00190244644149	0.00668176311156	0.420012714605		0.0924383896302	0.066583257682	0.033363364468	0.00946434856081	0.163088595228	0.111113122616	0.103764003	55.432935314	0.187188360876	0.035324014	59.169149731	0.0597000534241	0.007565694	46.55972803	0.016249437701	0.078090438	50.296970718	0.155258730069	0.01962906	44.819947307	0.0437953660801	0.034361584	102.607132313	0.0334884946352	0.018317944	59.888401489	0.0305867973507	0.014635368	54.04715309	0.027078887903	0.023358319	46.013103662	0.0507644934617	0.017405229	54.637593757	0.0318557751233	0.017963846	59.711766207	0.0300842650303	0.019916242	46.654014397	0.0426892353368	0.017286196	53.037626307	0.0325923258706
Bin 254	0.00196347204332	0.00673190414853	0.418418148947		0.340644038071	0.0946262049658	0.453860033388	0.224094396255	0.11001017236	0.052228862749	0.226909005	55.432935314	0.409339688968	0.239354493	59.169149731	0.40452582822	0.07363339	46.55972803	0.15814823908	0.197289291	50.296970718	0.392248853527	0.151920609	44.819947307	0.33895758056	0.659974185	102.607132313	0.643204980124	0.421302909	59.888401489	0.703479970287	0.070383479	54.04715309	0.130226061829	0.180844114	46.013103662	0.393027419599	0.38291504	54.637593757	0.700827056373	0.173933277	59.711766207	0.291288112961	0.14762554	46.654014397	0.316426232358	0.347699965	53.037626307	0.655572259187
Bin 230	0.00209645881462	0.00710329574834	0.415094415005		0.224095092041	0.0350409492526	0.42275349369	0.25958697043	0.0478189448299	0.028662415864	0.101155022	55.432935314	0.182481806938	0.156890119	59.169149731	0.265155270463	0.090826418	46.55972803	0.195075061309	0.106643421	50.296970718	0.212027522687	0.119102645	44.819947307	0.265735798804	0.521862785	102.607132313	0.508602836115	0.380222442	59.888401489	0.634884940233	0.071303914	54.04715309	0.131929084001	0.115016125	46.013103662	0.249963849092	0.604831712	54.637593757	1.10698819331	0.227556698	59.711766207	0.381091889346	0.118250591	46.654014397	0.253462842434	0.390551594	53.037626307	0.736367030718
Bin 22	0.0021634154105	0.00724492602586	0.413493220648		2.07291440593	1.28114698381	2.33197325171	1.19150880053	0.259285902197	0.45079515199	0.306304905	55.432935314	0.552568438357	1.675609853	59.169149731	2.8318978059	1.034214649	46.55972803	2.22126436893	0.392867892	50.296970718	0.781096528065	1.782823163	44.819947307	3.97774488843	1.278104829	102.607132313	1.24562961676	1.232875167	59.888401489	2.05862092884	1.031752199	54.04715309	1.90898528417	1.132082149	46.013103662	2.46034729002	2.044161702	54.637593757	3.74130989569	2.486526786	59.711766207	4.16421577178	1.451472377	46.654014397	3.11114144358	1.810947346	53.037626307	3.41445775781
Bin 153	0.00224697830917	0.00743827302344	0.411557203914		0.801666508905	0.507664203625	0.854794941843	0.413824518137	0.107978141244	0.191493967092	0.102757125	55.432935314	0.185371971406	0.674325767	59.169149731	1.13965769335	0.42934956	46.55972803	0.922147912297	0.13130847	50.296970718	0.26106635872	0.672338924	44.819947307	1.50008860875	0.463836045	102.607132313	0.452050490589	0.456176011	59.888401489	0.761710113575	0.378353559	54.04715309	0.700043457183	0.40736082	46.013103662	0.885314807261	0.738334945	54.637593757	1.35133137137	0.884544689	59.711766207	1.48135743621	0.533005825	46.654014397	1.14246508449	0.656298868	53.037626307	1.23742126807
Bin 89	0.00241641771505	0.00790827615833	0.407825448112		0.238201252103	0.112730566397	0.0794369334168	0.050068637504	0.184326815649	0.0969450755413	0.200427016	55.432935314	0.361566665854	0.137977884	59.169149731	0.233192271018	0.016783556	46.55972803	0.0360473669202	0.163148052	50.296970718	0.324369538903	0.105699069	44.819947307	0.235830417818	0.073121653	102.607132313	0.0712637136929	0.028512023	59.888401489	0.0476085891276	0.089373739	54.04715309	0.165362528626	0.090926384	46.013103662	0.197609760619	0.028152568	54.637593757	0.051526002637	0.02572166	59.711766207	0.0430763677477	0.049847585	46.654014397	0.106845221455	0.03714181	53.037626307	0.0700291709607
Bin 166	0.00260529219366	0.00843060844689	0.403937411871		0.278418853553	0.107792174962	0.0922764332712	0.134213193415	0.0132097686416	0.016314317895	0.160046225	55.432935314	0.288720458503	0.231491572	59.169149731	0.391236941975	0.037952263	46.55972803	0.0815130684946	0.136761945	50.296970718	0.271908910313	0.160775824	44.819947307	0.358714888482	0.016571151	102.607132313	0.0161500966126	0.007381468	59.888401489	0.0123253715519	0.058532312	54.04715309	0.108298603448	0.031333179	46.013103662	0.0680962084848	0.004468308	54.637593757	0.00817808342709	0.002681171	59.711766207	0.00449018873551	0.055116574	46.654014397	0.118138974132	0.005536285	53.037626307	0.0104384102108
Bin 120	0.00269083901602	0.0085160619408	0.402260473358		0.305168511039	0.0560981523216	0.580754370953	0.349957067584	0.0866683269636	0.0720320082044	0.194065887	55.432935314	0.350091305648	0.162245826	59.169149731	0.27420678975	0.121089193	46.55972803	0.260072809966	0.197310027	50.296970718	0.392290080662	0.111683048	44.819947307	0.249181569168	0.955896957	102.607132313	0.931608685919	0.632500533	59.888401489	1.05613193419	0.06120203	54.04715309	0.113238212377	0.162582156	46.013103662	0.353338816686	0.687266977	54.637593757	1.25786464912	0.226598509	59.711766207	0.379487198912	0.145286001	46.654014397	0.311411574926	0.458554414	53.037626307	0.864583213709
Bin 228	0.0026680366444	0.00853771726207	0.402702646549		0.0307251546782	0.0130109069399	0.120562470865	0.0881412077925	0.00394837188789	0.00328547483997	0.025071804	55.432935314	0.0452290752023	0.021111961	59.169149731	0.035680690184	0.004137563	46.55972803	0.00888657037974	0.020134311	50.296970718	0.0400308621227	0.010666509	44.819947307	0.0237985755024	0.034366623	102.607132313	0.0334934055999	0.039419065	59.888401489	0.0658208668455	0.158676509	54.04715309	0.293589023525	0.090230354	46.013103662	0.196097082828	0.020525245	54.637593757	0.0375661583694	0.1462381	59.711766207	0.244906672988	0.107451175	46.654014397	0.230314960864	0.013110191	53.037626307	0.0247186609071
Bin 277	0.00297357703913	0.00930858899207	0.397044657819		0.346670688985	0.0828431265989	0.670879604853	0.395024080524	0.123285758479	0.064612192292	0.223468377	55.432935314	0.403132859074	0.238080612	59.169149731	0.402372880263	0.088317216	46.55972803	0.189685850276	0.202970858	50.296970718	0.403544895652	0.149975145	44.819947307	0.33461695966	1.033830239	102.607132313	1.00756177051	0.750587664	59.888401489	1.25331056655	0.085614153	54.04715309	0.158406406453	0.204833579	46.013103662	0.445163578846	0.599232398	54.637593757	1.09674009559	0.242496534	59.711766207	0.406111809119	0.180928767	46.654014397	0.38780964369	0.685726825	53.037626307	1.29290632471
Bin 149	0.0032114249309	0.00983925936277	0.392996617972		0.102049185957	0.0540203111569	0.165385730767	0.0890663108006	0.033381379713	0.0180493386723	0.096340368	55.432935314	0.173796259307	0.070235791	59.169149731	0.118703397496	0.006656287	46.55972803	0.0142962325633	0.064778154	50.296970718	0.128791362731	0.03346198	44.819947307	0.0746586776883	0.144233003	102.607132313	0.140568203933	0.187702514	59.888401489	0.313420477644	0.043439016	54.04715309	0.0803724405755	0.072888572	46.013103662	0.158408292854	0.08249098	54.637593757	0.150978427723	0.216300175	59.711766207	0.36224045735	0.120187917	46.654014397	0.257615381127	0.062382567	53.037626307	0.117619454986
Bin 71	0.00325516504607	0.00986828982387	0.392282138168		0.0475075852424	0.0134984749913	0.219476687957	0.169054511106	0.00302155121722	0.00226799465017	0.02617325	55.432935314	0.0472160636123	0.023010956	59.169149731	0.0388901245068	0.028196375	46.55972803	0.0605595784018	0.031974364	50.296970718	0.0635711525835	0.012236297	44.819947307	0.0273010071078	0.229340903	102.607132313	0.223513607515	0.203724583	59.888401489	0.340173686281	0.026477376	54.04715309	0.0489893999706	0.027192386	46.013103662	0.0590970480925	0.301917211	54.637593757	0.552581455806	0.286010621	59.711766207	0.478985364473	0.019634693	46.654014397	0.0420857524348	0.202385081	53.037626307	0.381587742688
Bin 260	0.00320097128298	0.00991268526342	0.393168689735		0.0625885824163	0.0339570095385	0.0237395450962	0.0264192201174	0.00424650048632	0.0015646536646	0.060078874	55.432935314	0.108381188295	0.028528855	59.169149731	0.0482157596141	0.00629919	46.55972803	0.0135292671726	0.046582626	50.296970718	0.0926151721168	0.022500297	44.819947307	0.0502015248833	0.024788709	102.607132313	0.0241588556674	0.009785269	59.888401489	0.0163391721213	0.00955695	54.04715309	0.0176826150012	0.005845478	46.013103662	0.0127039419965	0.005944744	54.637593757	0.0108803180946	0.009595076	59.711766207	0.016068987085	0.007487863	46.654014397	0.0160497721295	0.004394321	53.037626307	0.00828528971972
Bin 30	0.00341746597043	0.0102523979113	0.389705444563		1.12417596438	0.365312240004	1.27881601845	0.557639231145	0.377164104831	0.388275190885	0.806614506	55.432935314	1.45511779492	0.757192242	59.169149731	1.27970782991	0.195293938	46.55972803	0.419448193242	0.661010881	50.296970718	1.31421608809	0.516500553	44.819947307	1.15238991573	1.957214688	102.607132313	1.90748405484	1.353274525	59.888401489	2.25966045403	0.284075415	54.04715309	0.525606620809	0.566515909	46.013103662	1.23120559996	0.846816768	54.637593757	1.54987932259	0.460436179	59.711766207	0.771097906238	0.500258992	46.654014397	1.07227426935	0.887070704	53.037626307	1.67253092902
Bin 21	0.00354000984033	0.0104032942246	0.387832944453		0.466308360155	0.29478744984	1.77991482842	2.72331889024	11.0457852662	9.64874088587	0.437393669	55.432935314	0.789050167599	0.188517513	59.169149731	0.318607777629	0.017264447	46.55972803	0.0370802144482	0.406325325	50.296970718	0.807852479383	0.169845711	44.819947307	0.378951161715	0.115393456	102.607132313	0.112461437523	0.069631736	59.888401489	0.116269151069	4.41856675	54.04715309	8.17539222213	1.839125479	46.013103662	3.99696028442	0.040053198	54.637593757	0.0733070313787	0.158083601	59.711766207	0.264744473396	1.953802765	46.654014397	4.1878556224	0.061481312	53.037626307	0.115920180221
Bin 255	0.00351209009261	0.0104276489348	0.388254299213		0.0109161093228	0.0030962489181	0.0247526937995	0.0171857443544	0.00155169953131	0.00131784260178	0.005788154	55.432935314	0.0104417238005	0.008836072	59.169149731	0.0149335794754	0.002699653	46.55972803	0.0057982576665	0.005163176	50.296970718	0.0102653816448	0.00589006	44.819947307	0.0131416040266	0.008016024	102.607132313	0.00781234580804	0.010494962	59.888401489	0.0175241979065	0.023271883	54.04715309	0.043058480733	0.018244263	46.013103662	0.0396501464757	0.015126504	54.637593757	0.0276851577089	0.022724023	59.711766207	0.0380561896649	0.033229489	46.654014397	0.0712253584809	0.011218114	53.037626307	0.0211512369258
Bin 170	0.00363117404617	0.010563415407	0.386477944745		0.418612920395	0.141027860233	0.790319623568	0.455552875855	0.163513429645	0.103914374215	0.154986805	55.432935314	0.279593357491	0.352158864	59.169149731	0.595173102201	0.164259833	46.55972803	0.35279379831	0.14287896	50.296970718	0.284070706367	0.26059825	44.819947307	0.581433637606	0.937124044	102.607132313	0.913312771613	0.706527791	59.888401489	1.17974060658	0.138655912	54.04715309	0.256546189897	0.209357779	46.013103662	0.454995995354	0.974887831	54.637593757	1.78428031684	0.449948845	59.711766207	0.753534644144	0.232988523	46.654014397	0.49939651713	0.656226095	53.037626307	1.23728405793
Bin 129	0.00395013528367	0.0111533231539	0.381969744349		0.213889780654	0.102646803233	0.151709105063	0.147789942765	0.905194263574	0.771059804817	0.166563114	55.432935314	0.300476806896	0.166513497	59.169149731	0.281419452125	0.006918158	46.55972803	0.0148586735634	0.11940621	50.296970718	0.237402388843	0.105457563	44.819947307	0.235291581843	0.055996283	102.607132313	0.0545734801643	0.046803803	59.888401489	0.0781516985532	0.260235702	54.04715309	0.481497520446	0.138303661	46.013103662	0.300574510287	0.030208435	54.637593757	0.0552887360566	0.056906756	59.711766207	0.0953024162821	0.139708649	46.654014397	0.299456865193	0.026186796	53.037626307	0.0493739969591
Bin 49	0.00387852063206	0.0111701394203	0.382952223307		0.303661877723	0.109523448693	0.248069476352	0.137483179406	0.0659425572401	0.0428199002253	0.21993318	55.432935314	0.396755428437	0.165469387	59.169149731	0.279654833224	0.063077604	46.55972803	0.135476744966	0.224753653	50.296970718	0.446853259335	0.116338744	44.819947307	0.259569122657	0.389081964	102.607132313	0.379195827063	0.230647154	59.888401489	0.385128252325	0.029202046	54.04715309	0.0540306830803	0.074445793	46.013103662	0.161792591838	0.257089274	54.637593757	0.47053549822	0.069626934	59.711766207	0.116605048591	0.078967798	46.654014397	0.169262600487	0.186929385	53.037626307	0.352446740203
Bin 133	0.00391915439212	0.0111754105439	0.382392757476		0.354961057185	0.0374017725899	0.127996594649	0.182633212887	0.037364748029	0.0525694981889	0.21855081	55.432935314	0.394261658276	0.19363669	59.169149731	0.327259544679	0.142067448	46.55972803	0.305129462759	0.201778558	50.296970718	0.401174375155	0.155516363	44.819947307	0.346980245056	0.038744954	102.607132313	0.0377604881129	0.019498587	59.888401489	0.0325582024486	0.079001677	54.04715309	0.146171763883	0.03050738	46.013103662	0.0663015045108	0.013365923	54.637593757	0.0244628690265	0.016930936	59.711766207	0.0283544384557	0.049002938	46.654014397	0.105034772749	0.014543244	53.037626307	0.0274206162919
Bin 214	0.00447813748088	0.0125213941213	0.375190532015		0.252090314414	0.0890593297811	0.449440177273	0.315318644115	0.0229697701565	0.0181933281067	0.185585309	55.432935314	0.334792498266	0.120302361	59.169149731	0.203319401321	0.088279126	46.55972803	0.189604041379	0.191462575	50.296970718	0.380664227421	0.068158323	44.819947307	0.152071403684	0.821221715	102.607132313	0.800355390983	0.53898123	59.888401489	0.899975982994	0.034633068	54.04715309	0.0640793566727	0.097361719	46.013103662	0.211595635268	0.523081735	54.637593757	0.957365980146	0.155806803	59.711766207	0.260931492899	0.08316422	46.654014397	0.178257372007	0.404798151	53.037626307	0.763228257345
Bin 178	0.00470118053905	0.0130186538004	0.372544094325		0.131779475594	0.0726126166875	0.53370598641	0.316204243428	0.174926140531	0.135101302255	0.139688944	55.432935314	0.251996296441	0.099048482	59.169149731	0.167398859795	0.024154037	46.55972803	0.0518775302649	0.06037183	50.296970718	0.120030747654	0.03029557	44.819947307	0.0675939438136	1.080676869	102.607132313	1.05321808011	0.640601506	59.888401489	1.06965871533	0.095157365	54.04715309	0.176063602909	0.190848081	46.013103662	0.414768980597	0.205252446	54.637593757	0.375661576373	0.205887561	59.711766207	0.344802329722	0.158062964	46.654014397	0.33879820642	0.396356576	53.037626307	0.747312056738
Bin 225	0.00476198871971	0.0130614547741	0.371842494552		0.263724764763	0.0687527627629	0.318852450197	0.181253806109	0.0713854289339	0.0248233469584	0.161843028	55.432935314	0.291961858204	0.155572311	59.169149731	0.262928082805	0.062372933	46.55972803	0.133963267483	0.16820755	50.296970718	0.334428788849	0.132372051	44.819947307	0.295341826471	0.525475286	102.607132313	0.51212354751	0.289564806	59.888401489	0.483507321619	0.04063192	54.04715309	0.0751786498955	0.080692374	46.013103662	0.17536824856	0.347302293	54.637593757	0.635647123379	0.112987184	59.711766207	0.189220971305	0.084471411	46.654014397	0.181059255225	0.285983543	53.037626307	0.539208789897
Bin 236	0.0052593447163	0.0142895403613	0.366392743646		0.177694872524	0.0379046818946	0.309940070714	0.186810795434	0.0663979257403	0.0126059263574	0.109769109	55.432935314	0.198021462111	0.097859075	59.169149731	0.165388678805	0.053236013	46.55972803	0.114339183781	0.114948046	50.296970718	0.228538705928	0.081655818	44.819947307	0.182186331993	0.501240796	102.607132313	0.488504828759	0.274474823	59.888401489	0.458310484461	0.051805355	54.04715309	0.0958521439857	0.090584268	46.013103662	0.196866241985	0.362907941	54.637593757	0.664209230396	0.10105817	59.711766207	0.16924331069	0.090370534	46.654014397	0.193703661235	0.320746262	53.037626307	0.604752294425
Bin 65	0.00536876831406	0.0144505165836	0.365257180331		0.0956810517474	0.0596415331764	0.096392570191	0.0588538506262	0.00965241269326	0.00675787566703	0.107104499	55.432935314	0.193214554476	0.06069013	59.169149731	0.102570562998	0.005037448	46.55972803	0.0108193243671	0.05346686	50.296970718	0.106302346318	0.02935638	44.819947307	0.0654984705781	0.077368987	102.607132313	0.0754031276929	0.049305719	59.888401489	0.0823293288418	0.074495669	54.04715309	0.137834584693	0.037337918	46.013103662	0.0811462714497	0.02395169	54.637593757	0.0438373807356	0.042485572	59.711766207	0.0711510891383	0.045979637	46.654014397	0.0985545136775	0.033682332	53.037626307	0.0635064846323
Bin 226	0.00550556316124	0.0146815017633	0.363866922945		0.652544600323	0.158102213833	0.715596559018	0.286902338386	0.305807409907	0.136729188332	0.396640167	55.432935314	0.71553159643	0.41188598	59.169149731	0.696116104207	0.168416442	46.55972803	0.361721275286	0.42168007	50.296970718	0.838380649929	0.291765924	44.819947307	0.650973375764	0.661314388	102.607132313	0.644511130067	0.37377633	59.888401489	0.624121400316	0.167445823	54.04715309	0.309814325874	0.212843831	46.013103662	0.462572211089	0.55673333	54.637593757	1.01895653106	0.588288478	59.711766207	0.985213661175	0.248353056	46.654014397	0.532329445193	0.299911022	53.037626307	0.565468409661
Bin 57	0.00569545612678	0.0150485446286	0.36198841287		0.27838543802	0.0852535009536	0.448204889652	0.282042783117	0.0761882355397	0.0215405577442	0.196304938	55.432935314	0.354130512642	0.139657244	59.169149731	0.236030506835	0.07514272	46.55972803	0.16138994616	0.199393959	50.296970718	0.39643333615	0.109335074	44.819947307	0.243942888311	0.727326922	102.607132313	0.708846359512	0.488007568	59.888401489	0.814861568963	0.062246105	54.04715309	0.115169997754	0.116697216	46.013103662	0.253617353998	0.509387096	54.637593757	0.932301481404	0.139864824	59.711766207	0.234233272409	0.111071091	46.654014397	0.23807402736	0.414443266	53.037626307	0.781413677153
Bin 165	0.00595493846944	0.0155911116291	0.359511896252		0.199394575217	0.0666864005759	0.228764276973	0.147565735804	0.0327738270874	0.0149520614746	0.132813251	55.432935314	0.239592672204	0.109901814	59.169149731	0.185741749712	0.039871064	46.55972803	0.0856342287359	0.143822432	50.296970718	0.285946509197	0.089665763	44.819947307	0.200057716235	0.404595061	102.607132313	0.394314753643	0.214026587	59.888401489	0.357375688245	0.021115044	54.04715309	0.0390678191039	0.058661232	46.013103662	0.127488100848	0.281653824	54.637593757	0.515494560856	0.057095756	59.711766207	0.095618936814	0.059306291	46.654014397	0.127119373899	0.184891764	53.037626307	0.348604899717
Bin 195	0.00609987756261	0.0158267093516	0.358171160275		0.0442006813251	0.0197176107781	0.155580141074	0.0929308097655	0.0509625033297	0.0397049120935	0.031010156	55.432935314	0.0559417534438	0.045139995	59.169149731	0.0762897476222	0.009574959	46.55972803	0.0205648946098	0.015831665	50.296970718	0.0314763787441	0.01646265	44.819947307	0.0367306322054	0.317592738	102.607132313	0.309523062228	0.166107551	59.888401489	0.277361804406	0.02911504	54.04715309	0.0538697014282	0.046610463	46.013103662	0.101298237438	0.062450452	54.637593757	0.114299418598	0.050067572	59.711766207	0.0838487540738	0.050397276	46.654014397	0.108023450182	0.113804522	53.037626307	0.2145731812
Bin 182	0.00631491333272	0.0162383485699	0.356234647038		0.173850526503	0.0287717233096	0.475561395421	0.337957451803	0.0672463502393	0.0207396394296	0.098195581	55.432935314	0.177143029579	0.116359073	59.169149731	0.196654968897	0.059901822	46.55972803	0.128655867494	0.105471857	50.296970718	0.209698229325	0.070412378	44.819947307	0.157100537218	0.639080125	102.607132313	0.622841814788	0.453141007	59.888401489	0.756642347656	0.062539179	54.04715309	0.115712253883	0.077577931	46.013103662	0.168599648417	0.626398819	54.637593757	1.14646121091	0.300308735	59.711766207	0.502930584835	0.076192529	46.654014397	0.163313982697	0.455173306	53.037626307	0.858208290404
Bin 2	0.00643691886812	0.0164055985311	0.355162532129		0.159416484608	0.0879410580654	0.908040262645	1.13913242666	5.08576992626	4.82984160393	0.155643222	55.432935314	0.280777521736	0.092658802	59.169149731	0.156599853845	0.01160327	46.55972803	0.024921258115	0.111080849	50.296970718	0.220849978466	0.051065074	44.819947307	0.113933810877	0.343494924	102.607132313	0.334767102692	0.229227767	59.888401489	0.382758199085	2.013196467	54.04715309	3.72488901247	0.868280612	46.013103662	1.88702900456	0.06779905	54.637593757	0.124088645451	0.065556829	59.711766207	0.109788795683	0.782773329	46.654014397	1.67782631166	0.144368845	53.037626307	0.272200803566
Bin 3	0.00781269919862	0.0197373453439	0.344209209605		0.514105275786	0.434957907223	0.0902336071766	0.0251794759712	2.86843005195	3.15344586642	0.490802675	55.432935314	0.885399036186	0.147401901	59.169149731	0.249119518651	0.016916873	46.55972803	0.0363337023556	0.588073251	50.296970718	1.1692021261	0.103297427	44.819947307	0.230471995633	0.106737561	102.607132313	0.10402547912	0.042571805	59.888401489	0.0710852250879	0.023537481	54.04715309	0.0435498997714	0.047943539	46.013103662	0.104195403449	0.069793632	54.637593757	0.127739212511	0.084826097	59.711766207	0.142059266353	0.026653308	46.654014397	0.0571297204421	0.043243479	53.037626307	0.081533586646
Bin 159	0.00795389850845	0.0199193284386	0.343186995367		0.123221933992	0.0268714170872	0.049732764598	0.0508742635032	0.028263562589	0.0455744904974	0.053500793	55.432935314	0.0965144506546	0.102339623	59.169149731	0.172961118193	0.059159061	46.55972803	0.127060581114	0.052772216	50.296970718	0.104921261155	0.051387082	44.819947307	0.114652258844	0.021584315	102.607132313	0.0210358817301	0.010494962	59.888401489	0.0175241979065	0.046117893	54.04715309	0.0853289958182	0.012982742	46.013103662	0.0282153146968	0.007777753	54.637593757	0.0142351675196	0.009454424	59.711766207	0.0158334355196	0.028275567	46.654014397	0.0606069324697	0.007238035	53.037626307	0.0136469814054
Bin 138	0.00805562462895	0.0200001714926	0.342460765986		0.458714931847	0.0700936231701	0.787177307983	0.564992147928	0.0837094650636	0.0358379436126	0.240220926	55.432935314	0.433354150631	0.314638503	59.169149731	0.531761068784	0.156594152	46.55972803	0.336329610644	0.239330811	50.296970718	0.475835438166	0.231402874	44.819947307	0.516294391011	0.551946805	102.607132313	0.53792245486	0.381903467	59.888401489	0.637691869385	0.390726764	54.04715309	0.722936809177	0.297641606	46.013103662	0.646862702821	0.474793924	54.637593757	0.868987617046	1.661490908	59.711766207	2.78251844409	0.321401621	46.654014397	0.688904535128	0.337075224	53.037626307	0.635539799705
Bin 132	0.0084486150722	0.020796590947	0.339731649277		0.345995907193	0.0834628250121	0.518531036122	0.328584070353	0.105684678213	0.0359532584792	0.225571137	55.432935314	0.4069261996	0.210741163	59.169149731	0.35616729995	0.090969256	46.55972803	0.195381845747	0.219590477	50.296970718	0.43658787769	0.150109315	44.819947307	0.33491631298	1.018826017	102.607132313	0.992938788984	0.444912486	59.888401489	0.742902590382	0.069032593	54.04715309	0.127726603629	0.12942632	46.013103662	0.281281438763	0.563998509	54.637593757	1.03225356429	0.132695988	59.711766207	0.222227538104	0.127025536	46.654014397	0.272271395381	0.402872487	53.037626307	0.759597506623
Bin 39	0.00875362181974	0.021364771899	0.337692295785		0.0719575536837	0.0220058601155	0.187594138943	0.151277510417	0.00694123890335	0.00556016581856	0.044959024	55.432935314	0.0811052558291	0.03876721	59.169149731	0.0655192954035	0.020844939	46.55972803	0.0447703195057	0.054959826	50.296970718	0.109270648342	0.026498561	44.819947307	0.059122249338	0.299061667	102.607132313	0.291462844988	0.21425225	59.888401489	0.357752494094	0.012821974	54.04715309	0.0237236806509	0.031734281	46.013103662	0.0689679210364	0.280773534	54.637593757	0.51388341743	0.063473427	59.711766207	0.106299697751	0.027725876	46.654014397	0.0594287037426	0.200358655	53.037626307	0.377767009859
Bin 116	0.00924636024524	0.0220078657077	0.334530896926		0.370936534361	0.135968912294	0.628311784181	0.474382425225	0.03975893599	0.0198402046124	0.264394328	55.432935314	0.476962525081	0.155318886	59.169149731	0.262499776837	0.153880215	46.55972803	0.330500674104	0.28932445	50.296970718	0.57523235668	0.093892115	44.819947307	0.209487339101	1.214969196	102.607132313	1.18409818948	0.725774551	59.888401489	1.21187831526	0.043356589	54.04715309	0.0802199311549	0.110769158	46.013103662	0.240733941387	0.768710524	54.637593757	1.40692602134	0.178794548	59.711766207	0.299429340911	0.101558756	46.654014397	0.217684924465	0.612445221	53.037626307	1.15473723778
Bin 142	0.00919697736547	0.0220727456771	0.334840707954		0.0133208186562	0.00710577440143	0.0656995204116	0.0521955950243	0.00869810665709	0.00974482457038	0.005393191	55.432935314	0.00972921778262	0.007538538	59.169149731	0.0127406562952	0.012636471	46.55972803	0.02714034539	0.004738095	50.296970718	0.00942023929545	0.003394499	44.819947307	0.00757363451757	0.047783763	102.607132313	0.0465696310996	0.031190544	59.888401489	0.0520811095713	0.006209499	54.04715309	0.0114890399309	0.030318626	46.013103662	0.0658912865837	0.02452555	54.637593757	0.0448876832114	0.014834348	59.711766207	0.0248432577736	0.016705242	46.654014397	0.0358066550455	0.038115838	53.037626307	0.0718656558636
Bin 265	0.00912546695791	0.0220851637301	0.335292042401		0.0803522120305	0.0239519908777	0.115603952887	0.0473688231676	0.053463186632	0.0211626944296	0.049170108	55.432935314	0.0887019742351	0.054803921	59.169149731	0.0926224582391	0.016369324	46.55972803	0.0351576881838	0.052792951	50.296970718	0.104962486302	0.035997792	44.819947307	0.0803164531931	0.147558317	102.607132313	0.143809025429	0.073111524	59.888401489	0.122079605036	0.011814533	54.04715309	0.0218596768276	0.045342272	46.013103662	0.0985420856047	0.093940323	54.637593757	0.171933492199	0.049289593	59.711766207	0.0825458634553	0.051027409	46.654014397	0.109374101371	0.069749353	53.037626307	0.131509190468
Bin 110	0.00967835867833	0.0228472729456	0.331883306907		0.22463991761	0.0872277115193	0.106617166939	0.123934756623	0.0161990351851	0.0176877439659	0.189807519	55.432935314	0.342409287772	0.138211034	59.169149731	0.23358631082	0.041699401	46.55972803	0.0895610923095	0.142205051	50.296970718	0.282730846351	0.078395489	44.819947307	0.174912050795	0.029988292	102.607132313	0.0292263230869	0.017094786	59.888401489	0.0285444018791	0.109783574	54.04715309	0.203125544498	0.035420885	46.013103662	0.0769799952209	0.010296051	54.637593757	0.0188442614179	0.031932307	59.711766207	0.0534774116199	0.050450904	46.654014397	0.10813839849	0.011279691	53.037626307	0.0212673375213
Bin 63	0.00983642802626	0.0230316363542	0.330941452519		0.162538351109	0.0361634777367	0.382415678288	0.266078680446	0.0700050257121	0.0681113371644	0.083198114	55.432935314	0.150087873804	0.123049484	59.169149731	0.207962231263	0.047084422	46.55972803	0.101126926621	0.084622166	50.296970718	0.168245054905	0.083037768	44.819947307	0.185269668952	0.616100186	102.607132313	0.6004457703	0.422140151	59.888401489	0.704877973872	0.03145505	54.04715309	0.0581992726751	0.079683719	46.013103662	0.173176144746	0.486193124	54.637593757	0.889850907714	0.098583581	59.711766207	0.165099087269	0.076822663	46.654014397	0.16466463603	0.374026707	53.037626307	0.705210117879
Bin 285	0.0102567220741	0.0238220641721	0.328502770751		0.0056443920715	0.00248847154084	0.0252041554662	0.0182862067904	0.00638834716297	0.00418191311262	0.002753615	55.432935314	0.00496747102495	0.006197077	59.169149731	0.0104734934137	0.001614078	46.55972803	0.003466682621	0.002591956	50.296970718	0.00515330438991	0.001864962	44.819947307	0.00416100890799	0.023181474	102.607132313	0.0225924587087	0.031818475	59.888401489	0.0531296114254	0.001657698	54.04715309	0.00306713287421	0.010316591	46.013103662	0.0224209848477	0.010067621	54.637593757	0.0184261793167	0.002637217	59.711766207	0.00441657845266	0.016028184	46.654014397	0.0343554230159	0.020012354	53.037626307	0.0377323711362
Bin 199	0.0107370792305	0.0247382305471	0.32582489823		0.23360358199	0.122497316042	0.119439576798	0.126838666306	0.0114871468867	0.00964650591141	0.204087377	55.432935314	0.368169890055	0.096348665	59.169149731	0.162835980301	0.026068077	46.55972803	0.0559884649309	0.188030826	50.296970718	0.373841253888	0.092859007	44.819947307	0.207182320773	0.026078528	102.607132313	0.0254159018112	0.019665381	59.888401489	0.0328367104666	0.027045207	54.04715309	0.0500400214512	0.15204142	46.013103662	0.330430698865	0.015967793	54.637593757	0.0292249198803	0.062897635	59.711766207	0.105335412089	0.141176726	46.654014397	0.302603597621	0.014235362	53.037626307	0.0268401189706
Bin 99	0.0109614075385	0.0248573651268	0.324611605845		0.0476984054073	0.0293382327709	0.0616539833633	0.0422734599766	0.0060792474119	0.0109635065559	0.008466671	55.432935314	0.0152737194089	0.043220726	59.169149731	0.0730460488219	0.020611636	46.55972803	0.0442692362522	0.008698603	50.296970718	0.0172944868763	0.039714299	44.819947307	0.0886085356771	0.023776	102.607132313	0.0231718784689	0.020940867	59.888401489	0.0349664817884	0.035278746	54.04715309	0.065274013492	0.048881411	46.013103662	0.106233674996	0.037774473	54.637593757	0.0691364139644	0.033905825	59.711766207	0.0567824855196	0.059594544	46.654014397	0.127737226411	0.027619848	53.037626307	0.0520759504585
Bin 4	0.0109090936965	0.0249350713062	0.32489250739		0.731336770122	0.637114432768	0.108481803636	0.0277661809089	4.89291962155	5.70540014222	0.694714823	55.432935314	1.25325281634	0.198117237	59.169149731	0.334831982377	0.021868617	46.55972803	0.0469689534825	0.859658357	50.296970718	1.70916527323	0.14004657	44.819947307	0.312464825183	0.126044539	102.607132313	0.122841888433	0.062959962	59.888401489	0.105128806972	0.036977657	54.04715309	0.0684174001514	0.051860186	46.013103662	0.112707428695	0.101088501	54.637593757	0.185016385329	0.056506778	59.711766207	0.0946325684022	0.033028382	46.654014397	0.0707942980404	0.053493163	53.037626307	0.10085889344
Bin 205	0.0112210847418	0.0250517240747	0.323235121555		0.221469729357	0.0390129815518	0.495706876097	0.325970716214	0.124836278474	0.0760751194803	0.12919183	55.432935314	0.23305969505	0.161276055	59.169149731	0.272567808957	0.07072424	46.55972803	0.151900028184	0.112750068	50.296970718	0.224168705173	0.101137291	44.819947307	0.225652409422	0.698331186	102.607132313	0.680587372688	0.46220023	59.888401489	0.771769188204	0.065524867	54.04715309	0.121236481949	0.133608403	46.013103662	0.290370334463	0.426689972	54.637593757	0.780945760345	0.21090267	59.711766207	0.353201191988	0.122628008	46.654014397	0.262845565564	0.619179449	53.037626307	1.1674343143
Bin 208	0.0111824147843	0.0251604332647	0.323438246401		0.0101817029836	0.0043712426209	0.0382779151323	0.0306545650795	0.0049179019861	0.00258529181665	0.005368159	55.432935314	0.00968406051311	0.008379908	59.169149731	0.0141626304216	0.000933213	46.55972803	0.00200433516149	0.00585782	50.296970718	0.0116464668078	0.006010813	44.819947307	0.013411022014	0.033202763	102.607132313	0.032359117979	0.015165204	59.888401489	0.0253224391083	0.001387521	54.04715309	0.00256724160418	0.021865982	46.013103662	0.047521206482	0.026754133	54.637593757	0.0489665286487	0.003564639	59.711766207	0.00596974302794	0.039436974	46.654014397	0.0845307194026	0.015035856	53.037626307	0.0283494135144
Bin 177	0.0123626929171	0.0271790500772	0.317509218437		0.313868742098	0.127972974267	0.226859778486	0.0801886049354	0.110236455599	0.120762200185	0.252745702	55.432935314	0.455948617132	0.249775314	59.169149731	0.422137744307	0.042565956	46.55972803	0.0914222608272	0.154490921	50.296970718	0.307157506296	0.131177938	44.819947307	0.292677581929	0.28774552	102.607132313	0.280434228609	0.185380475	59.888401489	0.309543201005	0.067640493	54.04715309	0.125150889793	0.098187518	46.013103662	0.213390339242	0.061720592	54.637593757	0.112963598424	0.036477112	59.711766207	0.0610886502227	0.104293804	46.654014397	0.223547331024	0.115758176	53.037626307	0.218256705777
Bin 155	0.0122985597007	0.0272460399523	0.317817821055		0.103145154304	0.0213704653203	0.31284983119	0.241633719171	0.0496534543662	0.0212120638875	0.063678043	55.432935314	0.114874023249	0.071492777	59.169149731	0.120827791721	0.032971951	46.55972803	0.070816459621	0.062569808	50.296970718	0.124400748409	0.03801034	44.819947307	0.0848067485212	0.563212568	102.607132313	0.54890196744	0.356625946	59.888401489	0.595484162431	0.028570106	54.04715309	0.0528614448062	0.081583057	46.013103662	0.177303964539	0.341034404	54.637593757	0.624175371845	0.065943621	59.711766207	0.110436560813	0.060586669	46.654014397	0.129863785106	0.408039313	53.037626307	0.769339318917
Bin 267	0.0130109298078	0.028387483217	0.314469452876		0.0719370667081	0.0405109800136	0.0889223340919	0.0666998722416	0.00620096669128	0.00396685411951	0.075813419	55.432935314	0.136766019282	0.041581913	59.169149731	0.0702763402703	0.005204093	46.55972803	0.0111772409767	0.041792692	50.296970718	0.0830918669721	0.026163136	44.819947307	0.0583738660396	0.05802674	102.607132313	0.056552345526	0.037780556	59.888401489	0.0630849297371	0.07613505	54.04715309	0.14086782679	0.033663112	46.013103662	0.0731598377873	0.020475101	54.637593757	0.0374743827319	0.033655289	59.711766207	0.0563629099219	0.045128287	46.654014397	0.0967296975047	0.025084017	53.037626307	0.0472947579796
Bin 157	0.0133483969978	0.0289047995139	0.312941311485		0.244840023201	0.0672056482858	0.390334341675	0.229913592075	0.110838446384	0.0941263267773	0.164351878	55.432935314	0.296487777652	0.15725505	59.169149731	0.265772029368	0.052764645	46.55972803	0.113326789551	0.145470915	50.296970718	0.289224008769	0.116258242	44.819947307	0.259389510665	0.755632403	102.607132313	0.736432629941	0.365132458	59.888401489	0.609688101405	0.050165974	54.04715309	0.0928189018883	0.129390929	46.013103662	0.281204523717	0.32636476	54.637593757	0.597326378339	0.088887412	59.711766207	0.148860798543	0.118753357	46.654014397	0.25454049032	0.288312253	53.037626307	0.543599465276
Bin 243	0.0142442265561	0.0306144570757	0.309049622435		0.0712887683604	0.0269469766697	0.0248952800587	0.0303932552482	0.014798278054	0.0312953349132	0.028378923	55.432935314	0.0511950573053	0.043311958	59.169149731	0.0732002372806	0.057149795	46.55972803	0.122745122057	0.029154316	50.296970718	0.0579643576617	0.023010143	44.819947307	0.0513390674969	0.006227407	102.607132313	0.00606917556277	0.00198518	59.888401489	0.0033147987768	0.019297071	54.04715309	0.0357041396202	0.00711367	46.013103662	0.0154600960028	0.002546155	54.637593757	0.00466007894001	0.003173452	59.711766207	0.00531461753953	0.016611393	46.654014397	0.0356054955071	0.001796914	53.037626307	0.0033879985307
Bin 198	0.0147123635751	0.0313863756269	0.30710402424		0.334592054187	0.0733879823629	0.777068061375	0.576086912596	0.137113866766	0.129489646625	0.209441629	55.432935314	0.377828862595	0.227406367	59.169149731	0.384332659898	0.094816381	46.55972803	0.203644619528	0.202265846	50.296970718	0.402143196921	0.136705739	44.819947307	0.305010931993	1.315559963	102.607132313	1.28213305776	0.810198657	59.888401489	1.35284735751	0.055349715	54.04715309	0.102410047219	0.168339156	46.013103662	0.36585046998	1.093459562	54.637593757	2.00129523797	0.207188589	59.711766207	0.346981176678	0.150776207	46.654014397	0.323179492588	0.6755835	53.037626307	1.27378155291
Bin 154	0.0150017734656	0.0315365748765	0.30592931047		0.107561975215	0.0573561965318	0.0558067013689	0.0621269964513	0.00495282282303	0.00456372121991	0.094969123	55.432935314	0.171322558443	0.043467392	59.169149731	0.0734629316081	0.011793722	46.55972803	0.0253303068961	0.087048236	50.296970718	0.173068546191	0.042411114	44.819947307	0.094625532934	0.012364124	102.607132313	0.0120499654569	0.00808135	59.888401489	0.0134940152001	0.012244985	54.04715309	0.0226561147071	0.07301834	46.013103662	0.158690316864	0.007549323	54.637593757	0.0138170854185	0.023699794	59.711766207	0.0396903248814	0.065580813	46.654014397	0.140568424492	0.00604569	53.037626307	0.0113988698608
Bin 5	0.0149333216867	0.0316235047484	0.306205275696		0.236755468466	0.184355522123	0.0637848528696	0.0192389601437	1.54501128397	1.85030223	0.210568107	55.432935314	0.379861008275	0.076013873	59.169149731	0.128468760064	0.015317078	46.55972803	0.0328976964602	0.263363423	50.296970718	0.523616868452	0.053305712	44.819947307	0.118933009079	0.066541561	102.607132313	0.0648508144609	0.03760395	59.888401489	0.0627900379123	0.022726949	54.04715309	0.0420502241111	0.021447184	46.013103662	0.0466110353206	0.063286171	54.637593757	0.115828986323	0.042353711	59.711766207	0.0709302599645	0.01932633	46.654014397	0.0414247953789	0.03044117	53.037626307	0.0573954230602
Bin 252	0.0153804884396	0.0320984106565	0.304422975442		0.160579649542	0.0606129219049	0.301198091143	0.156874036336	0.105262272446	0.118794341805	0.133227684	55.432935314	0.240340301745	0.108790124	59.169149731	0.183862915885	0.029058169	46.55972803	0.0624105213443	0.094699689	50.296970718	0.18828109854	0.057371061	44.819947307	0.128003410194	0.471685803	102.607132313	0.45970079503	0.320496982	59.888401489	0.535157015435	0.053403522	54.04715309	0.0988091304478	0.097868996	46.013103662	0.212698097305	0.148913881	54.637593757	0.272548387951	0.129768677	59.711766207	0.217325135803	0.095277531	46.654014397	0.204221506405	0.231096512	53.037626307	0.435721822584
Bin 259	0.0155928441462	0.0323074756411	0.303593088107		0.138899044536	0.0450077880026	0.3324407221	0.215604342371	0.0906365866237	0.108984187771	0.093711917	55.432935314	0.169054581846	0.104279166	59.169149731	0.176239081471	0.024887276	46.55972803	0.0534523654948	0.081148945	50.296970718	0.161339627102	0.060242297	44.819947307	0.134409566766	0.628086434	102.607132313	0.612127461163	0.354876241	59.888401489	0.59256255331	0.019489401	54.04715309	0.0360599955516	0.101130902	46.013103662	0.219787177894	0.295816466	54.637593757	0.541415618183	0.056427661	59.711766207	0.094500070228	0.102745284	46.654014397	0.220228173991	0.280553617	53.037626307	0.528970914679
Bin 258	0.0159739131147	0.0328606212645	0.302129408804		0.334038707662	0.147496788772	0.502350159723	0.379060531347	0.0578865893148	0.0427878823014	0.095942623	55.432935314	0.173078734612	0.308961791	59.169149731	0.522167028603	0.119798883	46.55972803	0.257301509413	0.10902802	50.296970718	0.216768561692	0.224493123	44.819947307	0.500877703988	0.535053199	102.607132313	0.521458096468	0.356910478	59.888401489	0.595959266112	0.066317082	54.04715309	0.122702266833	0.08255632	46.013103662	0.179419151132	0.399657266	54.637593757	0.731469375788	0.144163488	59.711766207	0.241432295773	0.102745284	46.654014397	0.220228173991	0.309119504	53.037626307	0.582830578071
Bin 272	0.0178638143621	0.0364877910374	0.295310571755		0.136576608636	0.0419202742654	0.316850639102	0.212884046108	0.0928654081462	0.0572079340533	0.080430592	55.432935314	0.145095314806	0.117997886	59.169149731	0.199424677448	0.031467383	46.55972803	0.0675849802639	0.067670776	50.296970718	0.134542448648	0.061060734	44.819947307	0.136235622014	0.594077534	102.607132313	0.578982689223	0.379601051	59.888401489	0.633847358691	0.027493976	54.04715309	0.0508703501075	0.078787137	46.013103662	0.171227608506	0.270906485	54.637593757	0.495824333342	0.053702537	59.711766207	0.0899362728844	0.074174761	46.654014397	0.158989021542	0.276511961	53.037626307	0.521350558563
Bin 33	0.0186374965752	0.0377999930539	0.29270771696		0.0687032985602	0.0757500278782	0.207611924792	0.182747692674	0.00867666776902	0.0144067482592	0.029997715	55.432935314	0.0541153284236	0.008890136	59.169149731	0.0150249514154	0.100196641	46.55972803	0.215200228265	0.026541625	50.296970718	0.0527698281251	0.002871236	44.819947307	0.00640615657206	0.024390679	102.607132313	0.023770939164	0.042097586	59.888401489	0.0702933872892	0.209772075	54.04715309	0.388127890197	0.093032172	46.013103662	0.202186256948	0.022737113	54.637593757	0.0416144113175	0.275022215	59.711766207	0.460582951184	0.276333666	46.654014397	0.592304155541	0.011117353	53.037626307	0.0209612567042
Bin 40	0.0207327827154	0.0417555344199	0.286124627694		0.236854987407	0.0447614532926	0.718741631205	0.594083939311	0.121568548572	0.031706260598	0.141346676	55.432935314	0.254986814606	0.155224274	59.169149731	0.262339875942	0.075885481	46.55972803	0.162985232541	0.146621744	50.296970718	0.291512076984	0.095220398	44.819947307	0.212450936963	1.266279808	102.607132313	1.2341050563	0.717029294	59.888401489	1.19727572647	0.08183167	54.04715309	0.151407919421	0.124135307	46.013103662	0.269782512199	0.823260651	54.637593757	1.50676593604	0.161718566	59.711766207	0.270831992206	0.116782514	46.654014397	0.250316110006	1.053931756	53.037626307	1.98713975226
Bin 53	0.0223150780444	0.0446301560887	0.281544519923		0.0891356836418	0.0619906870924	0.0587697849647	0.0509243538128	0.00681598558843	0.00281278446626	0.099786559	55.432935314	0.180013124751	0.037364927	59.169149731	0.0631493390895	0.005470725	46.55972803	0.011749907552	0.071061054	50.296970718	0.1412829699	0.022178289	44.819947307	0.0494830769168	0.031736601	102.607132313	0.0309302095133	0.038405217	59.888401489	0.0641279714354	0.002495706	54.04715309	0.00461764562482	0.053016305	46.013103662	0.115220015128	0.015087503	54.637593757	0.0276137764542	0.00551618	59.711766207	0.00923801178628	0.071406196	46.654014397	0.153054773363	0.016894346	53.037626307	0.0318535107552
Bin 86	0.022805310841	0.0452960656704	0.280185615132		0.179790499766	0.0988689188216	0.41294039242	0.32374728629	0.0703184874268	0.0735944780941	0.1779781	55.432935314	0.321069232563	0.079274603	59.169149731	0.133979621746	0.027434568	46.55972803	0.0589233854251	0.135590381	50.296970718	0.269579616952	0.051722507	44.819947307	0.115400642142	0.270705802	102.607132313	0.263827470759	0.186963386	59.888401489	0.312186302108	0.305639228	54.04715309	0.565504768569	0.134882493	46.013103662	0.293139306557	0.096453049	54.637593757	0.176532387991	0.898121963	59.711766207	1.50409545731	0.162668302	46.654014397	0.348669464145	0.140495125	53.037626307	0.264897083038
Bin 66	0.0234466423757	0.0462509109877	0.278447586942		0.641710328324	0.340955101976	0.448609266557	0.293999538716	0.144415696233	0.183333699889	0.625857758	55.432935314	1.12903593226	0.348678499	59.169149731	0.589291042013	0.06542016	46.55972803	0.140508037242	0.444707004	50.296970718	0.884162599957	0.208661071	44.819947307	0.465554030153	0.277981187	102.607132313	0.270917996375	0.223108703	59.888401489	0.372540754892	0.195484733	54.04715309	0.361692932604	0.532162665	46.013103662	1.15654590247	0.145855151	54.637593757	0.266950172895	0.213346491	59.711766207	0.357293887875	0.487287626	46.654014397	1.04447094703	0.132070344	53.037626307	0.249012546745
Bin 108	0.0245292495971	0.047412240832	0.275609836228		0.567030982053	0.157182949731	0.681496497013	0.315362479093	0.311981292312	0.151029970806	0.37290623	55.432935314	0.672716008791	0.344346627	59.169149731	0.58196987546	0.135482581	46.55972803	0.290986624563	0.379223838	50.296970718	0.753969538496	0.240016583	44.819947307	0.535512862958	0.568276116	102.607132313	0.553836856357	0.318380983	59.888401489	0.531623778702	0.300757719	54.04715309	0.556472823831	0.20450326	46.013103662	0.444445698561	0.465979881	54.637593757	0.852855788402	0.991606924	59.711766207	1.66065582546	0.231936066	46.654014397	0.497140640517	0.282053844	53.037626307	0.531799523545
Bin 202	0.0247524295754	0.0475246647847	0.275039082918		0.193166719196	0.0356352495544	0.377711835827	0.180834434263	0.185940415639	0.142969705531	0.123147784	55.432935314	0.222156346768	0.125022817	59.169149731	0.211297302003	0.058878144	46.55972803	0.126457233517	0.110334365	50.296970718	0.219365825466	0.083614699	44.819947307	0.186556888225	0.513040624	102.607132313	0.500004836345	0.370440443	59.888401489	0.618551228268	0.071303914	54.04715309	0.131929084001	0.145081113	46.013103662	0.315303905743	0.295153463	54.637593757	0.540202162476	0.15728804	59.711766207	0.263412137994	0.123130774	46.654014397	0.26392321345	0.321490778	53.037626307	0.606156045029
Bin 29	0.0244298768068	0.0475392197321	0.275865496044		0.58380516146	0.448608100914	0.261923839022	0.309662742699	0.0296218856405	0.0194673050476	0.629888049	55.432935314	1.1363065034	0.142164459	59.169149731	0.240267875483	0.067424664	46.55972803	0.144813268575	0.566000157	50.296970718	1.12531659247	0.122054383	44.819947307	0.272321567368	0.032542738	102.607132313	0.031715863475	0.029424486	59.888401489	0.0491321946628	0.058156811	54.04715309	0.107603837899	0.396725706	46.013103662	0.862201578303	0.020046099	54.637593757	0.0366892054016	0.125641432	59.711766207	0.210413189864	0.375666844	46.654014397	0.805218690943	0.019989963	53.037626307	0.0376901539377
Bin 186	0.0242676186532	0.0475447222593	0.276284991328		0.422128011516	0.123802319929	0.689047811024	0.400265374023	0.252619440415	0.153405204803	0.296288978	55.432935314	0.5344998895	0.278412297	59.169149731	0.470536247801	0.087869655	46.55972803	0.188724588218	0.25457151	50.296970718	0.506136863445	0.184094558	44.819947307	0.410742468613	1.163174902	102.607132313	1.13361993049	0.657843464	59.888401489	1.09844886095	0.111569492	54.04715309	0.20642991466	0.225956342	46.013103662	0.491069551969	0.46276515	54.637593757	0.846972053817	0.162676755	59.711766207	0.27243668264	0.208922785	46.654014397	0.447813093257	0.686622483	53.037626307	1.29459504659
Bin 245	0.0259626115964	0.048553455453	0.272023684138		0.396433072655	0.0850768596618	0.5668854093	0.341615107693	0.200056281192	0.0713198011069	0.23361225	55.432935314	0.421432220171	0.268660517	59.169149731	0.454055057782	0.110976208	46.55972803	0.238352354482	0.241984974	50.296970718	0.481112421972	0.173548801	44.819947307	0.387213308867	0.760716103	102.607132313	0.741387158818	0.461768527	59.888401489	0.771048342449	0.079413812	54.04715309	0.146934310985	0.175163796	46.013103662	0.380682418832	0.894987578	54.637593757	1.63804354559	0.302647067	59.711766207	0.506846617048	0.175297787	46.654014397	0.375739985649	0.25806141	53.037626307	0.486562895003
Bin 219	0.0259001158427	0.0487531592333	0.272176229591		0.11259743716	0.022772280284	0.482748286345	0.402249267964	0.107106245261	0.141884629606	0.06357513	55.432935314	0.114688370082	0.083062456	59.169149731	0.140381358153	0.032995758	46.55972803	0.0708675917925	0.060402933	50.296970718	0.120092586368	0.052420191	44.819947307	0.116957279403	0.820768263	102.607132313	0.79991346069	0.568101561	59.888401489	0.948600308032	0.034184299	54.04715309	0.0632490280165	0.100741597	46.013103662	0.218941103691	0.487736417	54.637593757	0.892675506848	0.102899827	59.711766207	0.172327555416	0.086817653	46.654014397	0.186088280124	0.717483493	53.037626307	1.35278205862
Bin 61	0.025597754728	0.0488222076932	0.272919040605		0.380364955997	0.169773461886	0.204056549314	0.247901298379	0.0234881977132	0.01937144566	0.296675597	55.432935314	0.535197343095	0.187672764	59.169149731	0.317180092756	0.039385412	46.55972803	0.0845911556327	0.274125223	50.296970718	0.545013385671	0.188173323	44.819947307	0.419842802829	0.028819393	102.607132313	0.0280871245013	0.023642282	59.888401489	0.0394772300014	0.033781322	54.04715309	0.062503425377	0.259477888	46.013103662	0.563921725224	0.01951124	54.637593757	0.0357102841805	0.07569693	59.711766207	0.126770542572	0.245618008	46.654014397	0.526467038635	0.01567961	53.037626307	0.029563182012
Bin 164	0.0267040073117	0.0489856949412	0.270239151513		0.210829429034	0.0655913262389	0.172541945931	0.156367117002	0.0234554361822	0.010008619065	0.157787705	55.432935314	0.284646129789	0.152426466	59.169149731	0.257611384806	0.04361344	46.55972803	0.0936720248278	0.109411629	50.296970718	0.217531249771	0.089947519	44.819947307	0.200686355974	0.079530441	102.607132313	0.0775096615676	0.044710698	59.888401489	0.0746566895899	0.099145915	54.04715309	0.183443362567	0.086136749	46.013103662	0.187200475831	0.022129824	54.637593757	0.0405029256933	0.035725505	59.711766207	0.0598299251041	0.112673239	46.654014397	0.2415081327	0.031000956	53.037626307	0.0584508737638
Bin 62	0.0258953694744	0.049064910583	0.272187828695		0.135268235307	0.0217095191223	0.230858688399	0.196599980634	0.0229164487671	0.0224926468696	0.078900806	55.432935314	0.142335608881	0.09659871	59.169149731	0.163258573833	0.057906841	46.55972803	0.124371089459	0.050097318	50.296970718	0.0996030522015	0.065783515	44.819947307	0.146772852162	0.073025924	102.607132313	0.0711704170595	0.053122366	59.888401489	0.0887022606702	0.401437691	54.04715309	0.742754554216	0.07408598	46.013103662	0.161010612421	0.059430723	54.637593757	0.108772584796	0.32396897	59.711766207	0.542554659792	0.111868813	46.654014397	0.239783895225	0.056583183	53.037626307	0.106684983737
Bin 196	0.0265989032298	0.0491056675013	0.270489363133		0.0236274230773	0.00918478196187	0.0788849128084	0.0665607866146	0.0158099026709	0.00746429335141	0.012502525	55.432935314	0.0225543261045	0.018719633	59.169149731	0.0316374885985	0.003175782	46.55972803	0.00682087747152	0.012576169	50.296970718	0.0250038298937	0.014396433	44.819947307	0.0321205933184	0.068163911	102.607132313	0.0664319423645	0.026690367	59.888401489	0.0445668382131	0.00379622	54.04715309	0.00702390372658	0.047347784	46.013103662	0.102900652709	0.049886819	54.637593757	0.0913049341482	0.011124662	59.711766207	0.018630602822	0.081830213	46.654014397	0.175398010348	0.028174036	53.037626307	0.053120846391
Bin 172	0.0265198990335	0.0492756833655	0.270678036162		0.0623730347993	0.0124770194806	0.153837608885	0.14193444978	0.00931878669011	0.00529199800362	0.041579587	55.432935314	0.0750088133787	0.031634152	59.169149731	0.0534639286585	0.031543563	46.55972803	0.0677485980581	0.036785034	50.296970718	0.0731356848631	0.01905213	44.819947307	0.042508149038	0.044035227	102.607132313	0.042916341201	0.03616821	59.888401489	0.060392678884	0.083750387	54.04715309	0.154957999102	0.071632177	46.013103662	0.155677777196	0.034871744	54.637593757	0.0638237184366	0.361742714	59.711766207	0.605814794937	0.116413819	46.654014397	0.249525835032	0.0251288	53.037626307	0.0473791942621
Bin 130	0.0272453714155	0.0496624491624	0.268964447582		0.140239774239	0.0439550349504	0.0734123873969	0.0875137512425	0.0181105726226	0.0155940653075	0.0976087	55.432935314	0.176084307005	0.093354875	59.169149731	0.157776265883	0.025920477	46.55972803	0.0556714527699	0.085752259	50.296970718	0.170491895985	0.063274538	44.819947307	0.141174949552	0.033369028	102.607132313	0.0325211583715	0.014592871	59.888401489	0.0243667732602	0.056041185	54.04715309	0.103689430055	0.020355949	46.013103662	0.0442394608926	0.008201183	54.637593757	0.0150101467434	0.012052083	59.711766207	0.0201837657225	0.039074983	46.654014397	0.0837548140391	0.010232891	53.037626307	0.0192936443663
[truncated: 39 more columns]
